# Supplementary material for: Insights into the miRNA regulations in human disease genes
Source: BMC Genomics. 2014 Nov 21;15(1):1010. doi: 10.1186/1471-2164-15-1010 (PMC4256923; doi:10.1186/1471-2164-15-1010)
Supplement: Supplementary file 1 — Additional file 1: Table S1: miRNA targeted disease genes category and their corresponding number and name of miRNA hits. (XLSX 646 KB) [file 12864_2014_6713_MOESM1_ESM.xlsx]

## Sheet: mRNA and miRNAs
Table S1 : miRNA targeted disease genes category and their corresponding name of miRNAs
Refseq ID	Gene Name	Disease Type	Respective miRNAs
NM_004187	CAPG	NON-CANCER	hsa-miR-1276
NM_004187	CAPG	NON-CANCER	hsa-miR-940
NM_004187	CAPG	NON-CANCER	hsa-miR-1184
NM_004187	CAPG	NON-CANCER	hsa-miR-1205
NM_004187	CAPG	NON-CANCER	hsa-miR-1286
NM_004187	CAPG	NON-CANCER	hsa-miR-7
NM_004187	CAPG	NON-CANCER	hsa-miR-1207
NM_004187	CAPG	NON-CANCER	hsa-miR-939
NM_004187	CAPG	NON-CANCER	hsa-miR-486
NM_004187	CAPG	NON-CANCER	hsa-miR-654
NM_006060	HERPUD1	CANCER	hsa-miR-548d
NM_006060	HERPUD1	CANCER	hsa-miR-548a
NM_006060	HERPUD1	CANCER	hsa-miR-320a
NM_006060	HERPUD1	CANCER	hsa-miR-548a
NM_006060	HERPUD1	CANCER	hsa-miR-548k
NM_006060	HERPUD1	CANCER	hsa-miR-548l
NM_006060	HERPUD1	CANCER	hsa-miR-543
NM_006060	HERPUD1	CANCER	hsa-miR-641
NM_006060	HERPUD1	CANCER	hsa-miR-1264
NM_006060	HERPUD1	CANCER	hsa-miR-376c
NM_006060	HERPUD1	CANCER	hsa-miR-634
NM_006060	HERPUD1	CANCER	hsa-miR-217
NM_006060	HERPUD1	CANCER	hsa-miR-452
NM_006060	HERPUD1	CANCER	hsa-miR-520f
NM_006060	HERPUD1	CANCER	hsa-miR-142
NM_006060	HERPUD1	CANCER	hsa-miR-410
NM_006060	HERPUD1	CANCER	hsa-miR-656
NM_006060	HERPUD1	CANCER	hsa-miR-487b
NM_006060	HERPUD1	CANCER	hsa-miR-330
NM_006060	HERPUD1	CANCER	hsa-miR-1208
NM_006060	HERPUD1	CANCER	hsa-miR-545
NM_006060	HERPUD1	CANCER	hsa-miR-922
NM_006060	HERPUD1	CANCER	hsa-miR-125a
NM_006060	HERPUD1	CANCER	hsa-miR-455
NM_006060	HERPUD1	CANCER	hsa-miR-665
NM_006060	HERPUD1	CANCER	hsa-miR-370
NM_006060	HERPUD1	CANCER	hsa-miR-126
NM_006060	HERPUD1	CANCER	hsa-miR-635
NM_006060	HERPUD1	CANCER	hsa-miR-617
NM_006060	HERPUD1	CANCER	hsa-miR-1253
NM_006060	HERPUD1	CANCER	hsa-miR-1289
NM_006060	HERPUD1	CANCER	hsa-miR-198
NM_006060	HERPUD1	CANCER	hsa-miR-340
NM_006060	HERPUD1	CANCER	hsa-miR-197
NM_006060	HERPUD1	CANCER	hsa-miR-376a
NM_006060	HERPUD1	CANCER	hsa-miR-1300
NM_006060	HERPUD1	CANCER	hsa-miR-640
NM_006060	HERPUD1	CANCER	hsa-miR-1178
NM_006060	HERPUD1	CANCER	hsa-miR-384
NM_006060	HERPUD1	CANCER	hsa-miR-544
NM_006060	HERPUD1	CANCER	hsa-miR-375
NM_006060	HERPUD1	CANCER	hsa-miR-129
NM_006197	WISP2	NON-CANCER	hsa-miR-17
NM_006197	WISP2	NON-CANCER	hsa-miR-216b
NM_006197	WISP2	NON-CANCER	hsa-miR-590
NM_006197	WISP2	NON-CANCER	hsa-miR-508
NM_006197	WISP2	NON-CANCER	hsa-miR-940
NM_006197	WISP2	NON-CANCER	hsa-miR-875
NM_006197	WISP2	NON-CANCER	hsa-miR-220c
NM_006197	WISP2	NON-CANCER	hsa-miR-1226
NM_006197	WISP2	NON-CANCER	hsa-miR-1324
NM_006197	WISP2	NON-CANCER	hsa-miR-214
NM_006197	WISP2	NON-CANCER	hsa-miR-1207
NM_006197	WISP2	NON-CANCER	hsa-miR-873
NM_006197	WISP2	NON-CANCER	hsa-miR-455
NM_006197	WISP2	NON-CANCER	hsa-miR-361
NM_006197	WISP2	NON-CANCER	hsa-miR-370
NM_006197	WISP2	NON-CANCER	hsa-miR-1236
NM_006197	WISP2	NON-CANCER	hsa-miR-1184
NM_006197	WISP2	NON-CANCER	hsa-miR-612
NM_006197	WISP2	NON-CANCER	hsa-miR-942
NM_006197	WISP2	NON-CANCER	hsa-miR-643
NM_006197	WISP2	NON-CANCER	hsa-miR-504
NM_006197	WISP2	NON-CANCER	hsa-miR-661
NM_006197	WISP2	NON-CANCER	hsa-miR-1288
NM_006197	WISP2	NON-CANCER	hsa-miR-185
NM_006197	WISP2	NON-CANCER	hsa-miR-564
NM_006197	WISP2	NON-CANCER	hsa-miR-885
NM_006197	WISP2	NON-CANCER	hsa-miR-1207
NM_006197	WISP2	NON-CANCER	hsa-miR-34c
NM_006197	WISP2	NON-CANCER	hsa-miR-630
NM_006197	WISP2	NON-CANCER	hsa-miR-431
NM_006197	WISP2	NON-CANCER	hsa-miR-550
NM_006197	WISP2	NON-CANCER	hsa-miR-569
NM_006197	WISP2	NON-CANCER	hsa-miR-889
NM_006197	WISP2	NON-CANCER	hsa-miR-520d
NM_006197	WISP2	NON-CANCER	hsa-miR-877
NM_006197	WISP2	NON-CANCER	hsa-miR-588
NM_006197	WISP2	NON-CANCER	hsa-miR-544
NM_032410	BCL3	NON-CANCER	hsa-miR-576
NM_032410	BCL3	NON-CANCER	hsa-miR-296
NM_032410	BCL3	NON-CANCER	hsa-miR-299
NM_032410	BCL3	NON-CANCER	hsa-miR-220c
NM_032410	BCL3	NON-CANCER	hsa-miR-128
NM_032410	BCL3	NON-CANCER	hsa-miR-1226
NM_032410	BCL3	NON-CANCER	hsa-miR-935
NM_032410	BCL3	NON-CANCER	hsa-miR-1224
NM_032410	BCL3	NON-CANCER	hsa-miR-330
NM_032410	BCL3	NON-CANCER	hsa-miR-324
NM_032410	BCL3	NON-CANCER	hsa-miR-412
NM_032410	BCL3	NON-CANCER	hsa-miR-1201
NM_032410	BCL3	NON-CANCER	hsa-miR-7
NM_032410	BCL3	NON-CANCER	hsa-miR-1207
NM_032410	BCL3	NON-CANCER	hsa-miR-1256
NM_032410	BCL3	NON-CANCER	hsa-miR-296
NM_032410	BCL3	NON-CANCER	hsa-miR-486
NM_032410	BCL3	NON-CANCER	hsa-miR-625
NM_032410	BCL3	NON-CANCER	hsa-miR-615
NM_032410	BCL3	NON-CANCER	hsa-miR-1293
NM_032410	BCL3	NON-CANCER	hsa-miR-379
NM_032410	BCL3	NON-CANCER	hsa-miR-563
NM_032410	BCL3	NON-CANCER	hsa-miR-19a
NM_032410	BCL3	NON-CANCER	hsa-miR-550
NM_032410	BCL3	NON-CANCER	hsa-miR-636
NM_032410	BCL3	NON-CANCER	hsa-miR-520d
NM_032410	BCL3	NON-CANCER	hsa-miR-556
NM_032410	BCL3	NON-CANCER	hsa-miR-513a
NM_032410	BCL3	NON-CANCER	hsa-miR-27a
NM_032410	BCL3	NON-CANCER	hsa-miR-520a
NM_032410	BCL3	NON-CANCER	hsa-miR-1274a
NM_032410	BCL3	NON-CANCER	hsa-miR-580
NM_032410	BCL3	NON-CANCER	hsa-miR-1275
NM_032410	BCL3	NON-CANCER	hsa-miR-218
NM_001193350	DNM2	NON-CANCER	hsa-miR-17
NM_001193350	DNM2	NON-CANCER	hsa-miR-337
NM_001193350	DNM2	NON-CANCER	hsa-miR-506
NM_001193350	DNM2	NON-CANCER	hsa-miR-519a
NM_001193350	DNM2	NON-CANCER	hsa-miR-634
NM_001193350	DNM2	NON-CANCER	hsa-miR-548p
NM_001193350	DNM2	NON-CANCER	hsa-miR-503
NM_001193350	DNM2	NON-CANCER	hsa-miR-1321
NM_001193350	DNM2	NON-CANCER	hsa-miR-130a
NM_001193350	DNM2	NON-CANCER	hsa-miR-520g
NM_001193350	DNM2	NON-CANCER	hsa-miR-220c
NM_001193350	DNM2	NON-CANCER	hsa-miR-220b
NM_001193350	DNM2	NON-CANCER	hsa-miR-1226
NM_001193350	DNM2	NON-CANCER	hsa-miR-1207
NM_001193350	DNM2	NON-CANCER	hsa-miR-484
NM_001193350	DNM2	NON-CANCER	hsa-miR-338
NM_001193350	DNM2	NON-CANCER	hsa-miR-665
NM_001193350	DNM2	NON-CANCER	hsa-miR-361
NM_001193350	DNM2	NON-CANCER	hsa-miR-125b
NM_001193350	DNM2	NON-CANCER	hsa-miR-615
NM_001193350	DNM2	NON-CANCER	hsa-miR-370
NM_001193350	DNM2	NON-CANCER	hsa-miR-151
NM_001193350	DNM2	NON-CANCER	hsa-miR-1249
NM_001193350	DNM2	NON-CANCER	hsa-miR-1285
NM_001193350	DNM2	NON-CANCER	hsa-miR-637
NM_001193350	DNM2	NON-CANCER	hsa-miR-600
NM_001193350	DNM2	NON-CANCER	hsa-miR-485
NM_001193350	DNM2	NON-CANCER	hsa-miR-1254
NM_001193350	DNM2	NON-CANCER	hsa-miR-661
NM_001193350	DNM2	NON-CANCER	hsa-miR-658
NM_001193350	DNM2	NON-CANCER	hsa-miR-886
NM_001193350	DNM2	NON-CANCER	hsa-miR-765
NM_001193350	DNM2	NON-CANCER	hsa-miR-650
NM_001193350	DNM2	NON-CANCER	hsa-miR-885
NM_001193350	DNM2	NON-CANCER	hsa-miR-1291
NM_001193350	DNM2	NON-CANCER	hsa-miR-24
NM_001193350	DNM2	NON-CANCER	hsa-miR-920
NM_001193350	DNM2	NON-CANCER	hsa-miR-296
NM_001193350	DNM2	NON-CANCER	hsa-miR-939
NM_001193350	DNM2	NON-CANCER	hsa-miR-625
NM_001193350	DNM2	NON-CANCER	hsa-miR-379
NM_001193350	DNM2	NON-CANCER	hsa-miR-198
NM_001193350	DNM2	NON-CANCER	hsa-miR-1294
NM_001193350	DNM2	NON-CANCER	hsa-miR-644
NM_001193350	DNM2	NON-CANCER	hsa-miR-633
NM_001193350	DNM2	NON-CANCER	hsa-miR-889
NM_001193350	DNM2	NON-CANCER	hsa-miR-582
NM_001193350	DNM2	NON-CANCER	hsa-miR-623
NM_001193350	DNM2	NON-CANCER	hsa-miR-204
NM_001193350	DNM2	NON-CANCER	hsa-miR-127
NM_001193350	DNM2	NON-CANCER	hsa-miR-1202
NM_001193350	DNM2	NON-CANCER	hsa-miR-1275
NM_001193350	DNM2	NON-CANCER	hsa-miR-1262
NM_001193350	DNM2	NON-CANCER	hsa-miR-147
NM_002362	SPTLC1	NON-CANCER	hsa-miR-548c
NM_002362	SPTLC1	NON-CANCER	hsa-miR-548n
NM_002362	SPTLC1	NON-CANCER	hsa-miR-186
NM_002362	SPTLC1	NON-CANCER	hsa-miR-548j
NM_002362	SPTLC1	NON-CANCER	hsa-miR-548k
NM_002362	SPTLC1	NON-CANCER	hsa-miR-548l
NM_002362	SPTLC1	NON-CANCER	hsa-miR-561
NM_002362	SPTLC1	NON-CANCER	hsa-miR-522
NM_002362	SPTLC1	NON-CANCER	hsa-miR-513a
NM_002362	SPTLC1	NON-CANCER	hsa-miR-495
NM_002362	SPTLC1	NON-CANCER	hsa-miR-543
NM_002362	SPTLC1	NON-CANCER	hsa-miR-490
NM_002362	SPTLC1	NON-CANCER	hsa-miR-649
NM_002362	SPTLC1	NON-CANCER	hsa-miR-124
NM_002362	SPTLC1	NON-CANCER	hsa-miR-34b
NM_002362	SPTLC1	NON-CANCER	hsa-miR-409
NM_002362	SPTLC1	NON-CANCER	hsa-miR-944
NM_002362	SPTLC1	NON-CANCER	hsa-miR-590
NM_002362	SPTLC1	NON-CANCER	hsa-miR-323
NM_002362	SPTLC1	NON-CANCER	hsa-miR-181a
NM_002362	SPTLC1	NON-CANCER	hsa-miR-140
NM_002362	SPTLC1	NON-CANCER	hsa-miR-576
NM_002362	SPTLC1	NON-CANCER	hsa-miR-548p
NM_002362	SPTLC1	NON-CANCER	hsa-miR-15b
NM_002362	SPTLC1	NON-CANCER	hsa-miR-1321
NM_002362	SPTLC1	NON-CANCER	hsa-miR-154
NM_002362	SPTLC1	NON-CANCER	hsa-miR-1278
NM_002362	SPTLC1	NON-CANCER	hsa-miR-512
NM_002362	SPTLC1	NON-CANCER	hsa-miR-520f
NM_002362	SPTLC1	NON-CANCER	hsa-miR-648
NM_002362	SPTLC1	NON-CANCER	hsa-miR-142
NM_002362	SPTLC1	NON-CANCER	hsa-miR-369
NM_002362	SPTLC1	NON-CANCER	hsa-miR-875
NM_002362	SPTLC1	NON-CANCER	hsa-miR-656
NM_002362	SPTLC1	NON-CANCER	hsa-miR-362
NM_002362	SPTLC1	NON-CANCER	hsa-miR-501
NM_002362	SPTLC1	NON-CANCER	hsa-miR-768
NM_002362	SPTLC1	NON-CANCER	hsa-miR-873
NM_002362	SPTLC1	NON-CANCER	hsa-miR-935
NM_002362	SPTLC1	NON-CANCER	hsa-miR-885
NM_002362	SPTLC1	NON-CANCER	hsa-miR-361
NM_002362	SPTLC1	NON-CANCER	hsa-miR-1237
NM_002362	SPTLC1	NON-CANCER	hsa-miR-1248
NM_002362	SPTLC1	NON-CANCER	hsa-miR-326
NM_002362	SPTLC1	NON-CANCER	hsa-miR-1236
NM_002362	SPTLC1	NON-CANCER	hsa-miR-875
NM_002362	SPTLC1	NON-CANCER	hsa-miR-149
NM_002362	SPTLC1	NON-CANCER	hsa-miR-570
NM_002362	SPTLC1	NON-CANCER	hsa-miR-1252
NM_002362	SPTLC1	NON-CANCER	hsa-miR-924
NM_002362	SPTLC1	NON-CANCER	hsa-miR-564
NM_002362	SPTLC1	NON-CANCER	hsa-miR-1207
NM_002362	SPTLC1	NON-CANCER	hsa-miR-638
NM_002362	SPTLC1	NON-CANCER	hsa-miR-299
NM_002362	SPTLC1	NON-CANCER	hsa-miR-616
NM_002362	SPTLC1	NON-CANCER	hsa-miR-542
NM_002362	SPTLC1	NON-CANCER	hsa-miR-644
NM_002362	SPTLC1	NON-CANCER	hsa-miR-877
NM_002362	SPTLC1	NON-CANCER	hsa-miR-340
NM_002362	SPTLC1	NON-CANCER	hsa-miR-374a
NM_002362	SPTLC1	NON-CANCER	hsa-miR-1259
NM_002362	SPTLC1	NON-CANCER	hsa-miR-137
NM_002362	SPTLC1	NON-CANCER	hsa-miR-513b
NM_002362	SPTLC1	NON-CANCER	hsa-miR-377
NM_002362	SPTLC1	NON-CANCER	hsa-miR-23a
NM_002362	SPTLC1	NON-CANCER	hsa-miR-145
NM_002362	SPTLC1	NON-CANCER	hsa-miR-502
NM_002362	SPTLC1	NON-CANCER	hsa-miR-1299
NM_002362	SPTLC1	NON-CANCER	hsa-miR-526b
NM_002362	SPTLC1	NON-CANCER	hsa-miR-127
NM_002362	SPTLC1	NON-CANCER	hsa-miR-573
NM_002362	SPTLC1	NON-CANCER	hsa-miR-489
NM_002362	SPTLC1	NON-CANCER	hsa-miR-627
NM_002362	SPTLC1	NON-CANCER	hsa-miR-518a
NM_002362	SPTLC1	NON-CANCER	hsa-miR-1178
NM_002362	SPTLC1	NON-CANCER	hsa-miR-450b
NM_002362	SPTLC1	NON-CANCER	hsa-miR-147
NM_002362	SPTLC1	NON-CANCER	hsa-miR-653
NM_002362	SPTLC1	NON-CANCER	hsa-miR-607
NM_002362	SPTLC1	NON-CANCER	hsa-miR-1238
NM_002362	SPTLC1	NON-CANCER	hsa-miR-133a
NM_001102470	TBC1D2	NON-CANCER	hsa-miR-17
NM_001102470	TBC1D2	NON-CANCER	hsa-miR-562
NM_001102470	TBC1D2	NON-CANCER	hsa-miR-519a
NM_001102470	TBC1D2	NON-CANCER	hsa-miR-520b
NM_001102470	TBC1D2	NON-CANCER	hsa-miR-519e
NM_001102470	TBC1D2	NON-CANCER	hsa-miR-410
NM_001102470	TBC1D2	NON-CANCER	hsa-miR-135a
NM_001102470	TBC1D2	NON-CANCER	hsa-miR-520g
NM_001102470	TBC1D2	NON-CANCER	hsa-miR-768
NM_001102470	TBC1D2	NON-CANCER	hsa-miR-1825
NM_001102470	TBC1D2	NON-CANCER	hsa-miR-199a
NM_001102470	TBC1D2	NON-CANCER	hsa-miR-1827
NM_001102470	TBC1D2	NON-CANCER	hsa-miR-103
NM_001102470	TBC1D2	NON-CANCER	hsa-miR-324
NM_001102470	TBC1D2	NON-CANCER	hsa-miR-1201
NM_001102470	TBC1D2	NON-CANCER	hsa-miR-7
NM_001102470	TBC1D2	NON-CANCER	hsa-miR-34a
NM_001102470	TBC1D2	NON-CANCER	hsa-miR-939
NM_001102470	TBC1D2	NON-CANCER	hsa-miR-555
NM_001102470	TBC1D2	NON-CANCER	hsa-miR-193a
NM_001102470	TBC1D2	NON-CANCER	hsa-miR-409
NM_001102470	TBC1D2	NON-CANCER	hsa-miR-346
NM_001102470	TBC1D2	NON-CANCER	hsa-miR-550
NM_001102470	TBC1D2	NON-CANCER	hsa-miR-491
NM_001102470	TBC1D2	NON-CANCER	hsa-miR-1301
NM_001102470	TBC1D2	NON-CANCER	hsa-miR-1202
NM_001102470	TBC1D2	NON-CANCER	hsa-miR-1302
NM_016081	SMARCB1	CANCER	hsa-miR-548d
NM_016081	SMARCB1	CANCER	hsa-miR-548f
NM_016081	SMARCB1	CANCER	hsa-miR-548g
NM_016081	SMARCB1	CANCER	hsa-miR-619
NM_016081	SMARCB1	CANCER	hsa-miR-129
NM_016081	SMARCB1	CANCER	hsa-miR-1321
NM_016081	SMARCB1	CANCER	hsa-miR-300
NM_016081	SMARCB1	CANCER	hsa-miR-652
NM_016081	SMARCB1	CANCER	hsa-miR-1281
NM_016081	SMARCB1	CANCER	hsa-miR-1284
NM_016081	SMARCB1	CANCER	hsa-miR-631
NM_016081	SMARCB1	CANCER	hsa-miR-143
NM_016081	SMARCB1	CANCER	hsa-miR-1286
NM_016081	SMARCB1	CANCER	hsa-miR-1254
NM_016081	SMARCB1	CANCER	hsa-miR-661
NM_016081	SMARCB1	CANCER	hsa-miR-671
NM_016081	SMARCB1	CANCER	hsa-miR-206
NM_016081	SMARCB1	CANCER	hsa-miR-765
NM_016081	SMARCB1	CANCER	hsa-miR-920
NM_016081	SMARCB1	CANCER	hsa-miR-939
NM_016081	SMARCB1	CANCER	hsa-miR-486
NM_016081	SMARCB1	CANCER	hsa-miR-342
NM_016081	SMARCB1	CANCER	hsa-miR-608
NM_016081	SMARCB1	CANCER	hsa-miR-337
NM_016081	SMARCB1	CANCER	hsa-miR-1200
NM_016081	SMARCB1	CANCER	hsa-miR-502
NM_016081	SMARCB1	CANCER	hsa-miR-1202
NM_001939	SLC25A1	NON-CANCER	hsa-miR-548m
NM_001939	SLC25A1	NON-CANCER	hsa-miR-506
NM_001939	SLC25A1	NON-CANCER	hsa-miR-602
NM_001939	SLC25A1	NON-CANCER	hsa-miR-140
NM_001939	SLC25A1	NON-CANCER	hsa-miR-10a
NM_001939	SLC25A1	NON-CANCER	hsa-miR-509-3
NM_001939	SLC25A1	NON-CANCER	hsa-miR-217
NM_001939	SLC25A1	NON-CANCER	hsa-miR-1197
NM_001939	SLC25A1	NON-CANCER	hsa-miR-1246
NM_001939	SLC25A1	NON-CANCER	hsa-miR-768
NM_001939	SLC25A1	NON-CANCER	hsa-miR-220c
NM_001939	SLC25A1	NON-CANCER	hsa-miR-128
NM_001939	SLC25A1	NON-CANCER	hsa-miR-490
NM_001939	SLC25A1	NON-CANCER	hsa-miR-331
NM_001939	SLC25A1	NON-CANCER	hsa-miR-339
NM_001939	SLC25A1	NON-CANCER	hsa-miR-671
NM_001939	SLC25A1	NON-CANCER	hsa-miR-611
NM_001939	SLC25A1	NON-CANCER	hsa-miR-1251
NM_001939	SLC25A1	NON-CANCER	hsa-miR-1184
NM_001939	SLC25A1	NON-CANCER	hsa-miR-494
NM_001939	SLC25A1	NON-CANCER	hsa-miR-1827
NM_001939	SLC25A1	NON-CANCER	hsa-miR-1286
NM_001939	SLC25A1	NON-CANCER	hsa-miR-1254
NM_001939	SLC25A1	NON-CANCER	hsa-miR-661
NM_001939	SLC25A1	NON-CANCER	hsa-miR-744
NM_001939	SLC25A1	NON-CANCER	hsa-miR-1
NM_001939	SLC25A1	NON-CANCER	hsa-miR-185
NM_001939	SLC25A1	NON-CANCER	hsa-miR-650
NM_001939	SLC25A1	NON-CANCER	hsa-miR-876
NM_001939	SLC25A1	NON-CANCER	hsa-miR-1290
NM_001939	SLC25A1	NON-CANCER	hsa-miR-1207
NM_001939	SLC25A1	NON-CANCER	hsa-miR-663
NM_001939	SLC25A1	NON-CANCER	hsa-miR-1293
NM_001939	SLC25A1	NON-CANCER	hsa-miR-541
NM_001939	SLC25A1	NON-CANCER	hsa-miR-323
NM_001939	SLC25A1	NON-CANCER	hsa-miR-876
NM_001939	SLC25A1	NON-CANCER	hsa-miR-1227
NM_001939	SLC25A1	NON-CANCER	hsa-miR-550
NM_001939	SLC25A1	NON-CANCER	hsa-miR-597
NM_001939	SLC25A1	NON-CANCER	hsa-miR-377
NM_001939	SLC25A1	NON-CANCER	hsa-miR-1200
NM_001939	SLC25A1	NON-CANCER	hsa-miR-1302
NM_001939	SLC25A1	NON-CANCER	hsa-miR-514
NM_001939	SLC25A1	NON-CANCER	hsa-miR-182
NM_001939	SLC25A1	NON-CANCER	hsa-miR-96
NM_002125	TOM1	NON-CANCER	hsa-miR-583
NM_002125	TOM1	NON-CANCER	hsa-miR-506
NM_002125	TOM1	NON-CANCER	hsa-miR-619
NM_002125	TOM1	NON-CANCER	hsa-miR-509-3
NM_002125	TOM1	NON-CANCER	hsa-miR-1321
NM_002125	TOM1	NON-CANCER	hsa-miR-512
NM_002125	TOM1	NON-CANCER	hsa-miR-34c
NM_002125	TOM1	NON-CANCER	hsa-miR-330
NM_002125	TOM1	NON-CANCER	hsa-miR-1228
NM_002125	TOM1	NON-CANCER	hsa-miR-545
NM_002125	TOM1	NON-CANCER	hsa-miR-922
NM_002125	TOM1	NON-CANCER	hsa-miR-1207
NM_002125	TOM1	NON-CANCER	hsa-miR-338
NM_002125	TOM1	NON-CANCER	hsa-miR-770
NM_002125	TOM1	NON-CANCER	hsa-miR-1825
NM_002125	TOM1	NON-CANCER	hsa-miR-361
NM_002125	TOM1	NON-CANCER	hsa-miR-331
NM_002125	TOM1	NON-CANCER	hsa-miR-1203
NM_002125	TOM1	NON-CANCER	hsa-miR-126
NM_002125	TOM1	NON-CANCER	hsa-miR-1266
NM_002125	TOM1	NON-CANCER	hsa-miR-766
NM_002125	TOM1	NON-CANCER	hsa-miR-150
NM_002125	TOM1	NON-CANCER	hsa-miR-532
NM_002125	TOM1	NON-CANCER	hsa-miR-1184
NM_002125	TOM1	NON-CANCER	hsa-miR-1205
NM_002125	TOM1	NON-CANCER	hsa-miR-1252
NM_002125	TOM1	NON-CANCER	hsa-miR-631
NM_002125	TOM1	NON-CANCER	hsa-miR-1225
NM_002125	TOM1	NON-CANCER	hsa-miR-1233
NM_002125	TOM1	NON-CANCER	hsa-miR-1827
NM_002125	TOM1	NON-CANCER	hsa-miR-423
NM_002125	TOM1	NON-CANCER	hsa-miR-103
NM_002125	TOM1	NON-CANCER	hsa-miR-324
NM_002125	TOM1	NON-CANCER	hsa-miR-661
NM_002125	TOM1	NON-CANCER	hsa-miR-658
NM_002125	TOM1	NON-CANCER	hsa-miR-492
NM_002125	TOM1	NON-CANCER	hsa-miR-650
NM_002125	TOM1	NON-CANCER	hsa-miR-885
NM_002125	TOM1	NON-CANCER	hsa-miR-34c
NM_002125	TOM1	NON-CANCER	hsa-miR-760
NM_002125	TOM1	NON-CANCER	hsa-miR-296
NM_002125	TOM1	NON-CANCER	hsa-miR-486
NM_002125	TOM1	NON-CANCER	hsa-miR-342
NM_002125	TOM1	NON-CANCER	hsa-miR-608
NM_002125	TOM1	NON-CANCER	hsa-miR-1293
NM_002125	TOM1	NON-CANCER	hsa-miR-876
NM_002125	TOM1	NON-CANCER	hsa-miR-663b
NM_002125	TOM1	NON-CANCER	hsa-miR-491
NM_002125	TOM1	NON-CANCER	hsa-miR-1301
NM_152570	TCL1A	CANCER	hsa-miR-548n
NM_152570	TCL1A	CANCER	hsa-miR-583
NM_152570	TCL1A	CANCER	hsa-miR-548l
NM_152570	TCL1A	CANCER	hsa-miR-649
NM_152570	TCL1A	CANCER	hsa-miR-524
NM_152570	TCL1A	CANCER	hsa-miR-224
NM_152570	TCL1A	CANCER	hsa-miR-552
NM_152570	TCL1A	CANCER	hsa-miR-619
NM_152570	TCL1A	CANCER	hsa-miR-577
NM_152570	TCL1A	CANCER	hsa-miR-29a
NM_152570	TCL1A	CANCER	hsa-miR-940
NM_152570	TCL1A	CANCER	hsa-miR-512
NM_152570	TCL1A	CANCER	hsa-miR-520f
NM_152570	TCL1A	CANCER	hsa-miR-188
NM_152570	TCL1A	CANCER	hsa-miR-664
NM_152570	TCL1A	CANCER	hsa-miR-220c
NM_152570	TCL1A	CANCER	hsa-miR-484
NM_152570	TCL1A	CANCER	hsa-miR-125a
NM_152570	TCL1A	CANCER	hsa-miR-370
NM_152570	TCL1A	CANCER	hsa-miR-1234
NM_152570	TCL1A	CANCER	hsa-miR-1282
NM_152570	TCL1A	CANCER	hsa-miR-342
NM_152570	TCL1A	CANCER	hsa-miR-1205
NM_152570	TCL1A	CANCER	hsa-miR-767
NM_152570	TCL1A	CANCER	hsa-miR-612
NM_152570	TCL1A	CANCER	hsa-miR-942
NM_152570	TCL1A	CANCER	hsa-miR-591
NM_152570	TCL1A	CANCER	hsa-miR-539
NM_152570	TCL1A	CANCER	hsa-miR-1253
NM_152570	TCL1A	CANCER	hsa-miR-769
NM_152570	TCL1A	CANCER	hsa-miR-558
NM_152570	TCL1A	CANCER	hsa-miR-485
NM_152570	TCL1A	CANCER	hsa-miR-767
NM_152570	TCL1A	CANCER	hsa-miR-7
NM_152570	TCL1A	CANCER	hsa-miR-885
NM_152570	TCL1A	CANCER	hsa-miR-1207
NM_152570	TCL1A	CANCER	hsa-miR-1291
NM_152570	TCL1A	CANCER	hsa-miR-24
NM_152570	TCL1A	CANCER	hsa-miR-625
NM_152570	TCL1A	CANCER	hsa-miR-342
NM_152570	TCL1A	CANCER	hsa-miR-608
NM_152570	TCL1A	CANCER	hsa-miR-609
NM_152570	TCL1A	CANCER	hsa-miR-194
NM_152570	TCL1A	CANCER	hsa-miR-1294
NM_152570	TCL1A	CANCER	hsa-miR-19b
NM_152570	TCL1A	CANCER	hsa-miR-644
NM_152570	TCL1A	CANCER	hsa-miR-524
NM_152570	TCL1A	CANCER	hsa-miR-513b
NM_152570	TCL1A	CANCER	hsa-miR-204
NM_152570	TCL1A	CANCER	hsa-miR-1200
NM_152570	TCL1A	CANCER	hsa-miR-502
NM_152570	TCL1A	CANCER	hsa-miR-1229
NM_152570	TCL1A	CANCER	hsa-miR-488
NM_152570	TCL1A	CANCER	hsa-miR-33a
NM_152570	TCL1A	CANCER	hsa-miR-1275
NM_152570	TCL1A	CANCER	hsa-miR-147
NM_000683	HNF4A	NON-CANCER	hsa-miR-548c
NM_000683	HNF4A	NON-CANCER	hsa-miR-490
NM_000683	HNF4A	NON-CANCER	hsa-miR-641
NM_000683	HNF4A	NON-CANCER	hsa-miR-18a
NM_000683	HNF4A	NON-CANCER	hsa-miR-1264
NM_000683	HNF4A	NON-CANCER	hsa-miR-382
NM_000683	HNF4A	NON-CANCER	hsa-miR-34b
NM_000683	HNF4A	NON-CANCER	hsa-miR-216b
NM_000683	HNF4A	NON-CANCER	hsa-miR-590
NM_000683	HNF4A	NON-CANCER	hsa-miR-140
NM_000683	HNF4A	NON-CANCER	hsa-miR-634
NM_000683	HNF4A	NON-CANCER	hsa-miR-660
NM_000683	HNF4A	NON-CANCER	hsa-miR-512
NM_000683	HNF4A	NON-CANCER	hsa-miR-1183
NM_000683	HNF4A	NON-CANCER	hsa-miR-483
NM_000683	HNF4A	NON-CANCER	hsa-miR-29a
NM_000683	HNF4A	NON-CANCER	hsa-miR-15a
NM_000683	HNF4A	NON-CANCER	hsa-miR-575
NM_000683	HNF4A	NON-CANCER	hsa-miR-21
NM_000683	HNF4A	NON-CANCER	hsa-miR-1321
NM_000683	HNF4A	NON-CANCER	hsa-miR-154
NM_000683	HNF4A	NON-CANCER	hsa-miR-454
NM_000683	HNF4A	NON-CANCER	hsa-miR-515
NM_000683	HNF4A	NON-CANCER	hsa-miR-520f
NM_000683	HNF4A	NON-CANCER	hsa-miR-1322
NM_000683	HNF4A	NON-CANCER	hsa-miR-532
NM_000683	HNF4A	NON-CANCER	hsa-miR-520g
NM_000683	HNF4A	NON-CANCER	hsa-miR-220c
NM_000683	HNF4A	NON-CANCER	hsa-miR-220b
NM_000683	HNF4A	NON-CANCER	hsa-miR-1226
NM_000683	HNF4A	NON-CANCER	hsa-miR-545
NM_000683	HNF4A	NON-CANCER	hsa-miR-922
NM_000683	HNF4A	NON-CANCER	hsa-miR-214
NM_000683	HNF4A	NON-CANCER	hsa-miR-484
NM_000683	HNF4A	NON-CANCER	hsa-miR-936
NM_000683	HNF4A	NON-CANCER	hsa-miR-148a
NM_000683	HNF4A	NON-CANCER	hsa-miR-490
NM_000683	HNF4A	NON-CANCER	hsa-miR-338
NM_000683	HNF4A	NON-CANCER	hsa-miR-1224
NM_000683	HNF4A	NON-CANCER	hsa-miR-1247
NM_000683	HNF4A	NON-CANCER	hsa-miR-125b
NM_000683	HNF4A	NON-CANCER	hsa-miR-370
NM_000683	HNF4A	NON-CANCER	hsa-miR-205
NM_000683	HNF4A	NON-CANCER	hsa-miR-551a
NM_000683	HNF4A	NON-CANCER	hsa-miR-371
NM_000683	HNF4A	NON-CANCER	hsa-miR-766
NM_000683	HNF4A	NON-CANCER	hsa-miR-150
NM_000683	HNF4A	NON-CANCER	hsa-miR-532
NM_000683	HNF4A	NON-CANCER	hsa-miR-1251
NM_000683	HNF4A	NON-CANCER	hsa-miR-326
NM_000683	HNF4A	NON-CANCER	hsa-miR-1236
NM_000683	HNF4A	NON-CANCER	hsa-miR-345
NM_000683	HNF4A	NON-CANCER	hsa-miR-1184
NM_000683	HNF4A	NON-CANCER	hsa-miR-1205
NM_000683	HNF4A	NON-CANCER	hsa-miR-875
NM_000683	HNF4A	NON-CANCER	hsa-miR-378
NM_000683	HNF4A	NON-CANCER	hsa-miR-637
NM_000683	HNF4A	NON-CANCER	hsa-miR-412
NM_000683	HNF4A	NON-CANCER	hsa-miR-9
NM_000683	HNF4A	NON-CANCER	hsa-miR-493
NM_000683	HNF4A	NON-CANCER	hsa-miR-504
NM_000683	HNF4A	NON-CANCER	hsa-miR-631
NM_000683	HNF4A	NON-CANCER	hsa-miR-539
NM_000683	HNF4A	NON-CANCER	hsa-miR-589
NM_000683	HNF4A	NON-CANCER	hsa-miR-146a
NM_000683	HNF4A	NON-CANCER	hsa-miR-1253
NM_000683	HNF4A	NON-CANCER	hsa-miR-769
NM_000683	HNF4A	NON-CANCER	hsa-miR-143
NM_000683	HNF4A	NON-CANCER	hsa-miR-1225
NM_000683	HNF4A	NON-CANCER	hsa-miR-1827
NM_000683	HNF4A	NON-CANCER	hsa-miR-485
NM_000683	HNF4A	NON-CANCER	hsa-miR-383
NM_000683	HNF4A	NON-CANCER	hsa-miR-298
NM_000683	HNF4A	NON-CANCER	hsa-miR-938
NM_000683	HNF4A	NON-CANCER	hsa-miR-1254
NM_000683	HNF4A	NON-CANCER	hsa-miR-661
NM_000683	HNF4A	NON-CANCER	hsa-miR-886
NM_000683	HNF4A	NON-CANCER	hsa-miR-671
NM_000683	HNF4A	NON-CANCER	hsa-miR-613
NM_000683	HNF4A	NON-CANCER	hsa-miR-185
NM_000683	HNF4A	NON-CANCER	hsa-miR-765
NM_000683	HNF4A	NON-CANCER	hsa-miR-650
NM_000683	HNF4A	NON-CANCER	hsa-miR-1255b
NM_000683	HNF4A	NON-CANCER	hsa-miR-1207
NM_000683	HNF4A	NON-CANCER	hsa-miR-449a
NM_000683	HNF4A	NON-CANCER	hsa-miR-1291
NM_000683	HNF4A	NON-CANCER	hsa-miR-663
NM_000683	HNF4A	NON-CANCER	hsa-miR-24
NM_000683	HNF4A	NON-CANCER	hsa-miR-760
NM_000683	HNF4A	NON-CANCER	hsa-miR-920
NM_000683	HNF4A	NON-CANCER	hsa-miR-939
NM_000683	HNF4A	NON-CANCER	hsa-miR-486
NM_000683	HNF4A	NON-CANCER	hsa-miR-625
NM_000683	HNF4A	NON-CANCER	hsa-miR-629
NM_000683	HNF4A	NON-CANCER	hsa-miR-299
NM_000683	HNF4A	NON-CANCER	hsa-miR-194
NM_000683	HNF4A	NON-CANCER	hsa-miR-668
NM_000683	HNF4A	NON-CANCER	hsa-miR-346
NM_000683	HNF4A	NON-CANCER	hsa-miR-542
NM_000683	HNF4A	NON-CANCER	hsa-miR-1294
NM_000683	HNF4A	NON-CANCER	hsa-miR-1227
NM_000683	HNF4A	NON-CANCER	hsa-miR-550
NM_000683	HNF4A	NON-CANCER	hsa-miR-663b
NM_000683	HNF4A	NON-CANCER	hsa-miR-1258
NM_000683	HNF4A	NON-CANCER	hsa-miR-1206
NM_000683	HNF4A	NON-CANCER	hsa-miR-208a
NM_000683	HNF4A	NON-CANCER	hsa-miR-499
NM_000683	HNF4A	NON-CANCER	hsa-miR-633
NM_000683	HNF4A	NON-CANCER	hsa-miR-889
NM_000683	HNF4A	NON-CANCER	hsa-miR-1295
NM_000683	HNF4A	NON-CANCER	hsa-miR-361
NM_000683	HNF4A	NON-CANCER	hsa-miR-421
NM_000683	HNF4A	NON-CANCER	hsa-miR-26b
NM_000683	HNF4A	NON-CANCER	hsa-miR-513a
NM_000683	HNF4A	NON-CANCER	hsa-miR-197
NM_000683	HNF4A	NON-CANCER	hsa-miR-579
NM_000683	HNF4A	NON-CANCER	hsa-miR-525
NM_000683	HNF4A	NON-CANCER	hsa-miR-188
NM_000683	HNF4A	NON-CANCER	hsa-miR-642
NM_000683	HNF4A	NON-CANCER	hsa-miR-518d
NM_000683	HNF4A	NON-CANCER	hsa-miR-513c
NM_000683	HNF4A	NON-CANCER	hsa-miR-1229
NM_000683	HNF4A	NON-CANCER	hsa-miR-1299
NM_000683	HNF4A	NON-CANCER	hsa-miR-516b
NM_000683	HNF4A	NON-CANCER	hsa-miR-127
NM_000683	HNF4A	NON-CANCER	hsa-miR-640
NM_000683	HNF4A	NON-CANCER	hsa-miR-620
NM_000683	HNF4A	NON-CANCER	hsa-miR-328
NM_000683	HNF4A	NON-CANCER	hsa-miR-769
NM_000683	HNF4A	NON-CANCER	hsa-miR-1275
NM_000683	HNF4A	NON-CANCER	hsa-miR-1231
NM_000683	HNF4A	NON-CANCER	hsa-miR-147
NM_000683	HNF4A	NON-CANCER	hsa-miR-384
NM_000683	HNF4A	NON-CANCER	hsa-miR-1238
NM_000683	HNF4A	NON-CANCER	hsa-miR-1826
NM_000683	HNF4A	NON-CANCER	hsa-miR-768
NM_000683	HNF4A	NON-CANCER	hsa-miR-133a
NM_017662	KCNN4	NON-CANCER	hsa-miR-522
NM_017662	KCNN4	NON-CANCER	hsa-miR-543
NM_017662	KCNN4	NON-CANCER	hsa-miR-562
NM_017662	KCNN4	NON-CANCER	hsa-miR-424
NM_017662	KCNN4	NON-CANCER	hsa-miR-503
NM_017662	KCNN4	NON-CANCER	hsa-miR-646
NM_017662	KCNN4	NON-CANCER	hsa-miR-575
NM_017662	KCNN4	NON-CANCER	hsa-miR-596
NM_017662	KCNN4	NON-CANCER	hsa-miR-1278
NM_017662	KCNN4	NON-CANCER	hsa-miR-220b
NM_017662	KCNN4	NON-CANCER	hsa-miR-545
NM_017662	KCNN4	NON-CANCER	hsa-miR-125a
NM_017662	KCNN4	NON-CANCER	hsa-miR-338
NM_017662	KCNN4	NON-CANCER	hsa-miR-665
NM_017662	KCNN4	NON-CANCER	hsa-miR-1280
NM_017662	KCNN4	NON-CANCER	hsa-miR-1224
NM_017662	KCNN4	NON-CANCER	hsa-miR-766
NM_017662	KCNN4	NON-CANCER	hsa-miR-1184
NM_017662	KCNN4	NON-CANCER	hsa-miR-1205
NM_017662	KCNN4	NON-CANCER	hsa-miR-875
NM_017662	KCNN4	NON-CANCER	hsa-miR-9
NM_017662	KCNN4	NON-CANCER	hsa-miR-591
NM_017662	KCNN4	NON-CANCER	hsa-miR-485
NM_017662	KCNN4	NON-CANCER	hsa-miR-103
NM_017662	KCNN4	NON-CANCER	hsa-miR-138
NM_017662	KCNN4	NON-CANCER	hsa-miR-1289
NM_017662	KCNN4	NON-CANCER	hsa-miR-296
NM_017662	KCNN4	NON-CANCER	hsa-miR-654
NM_017662	KCNN4	NON-CANCER	hsa-miR-524
NM_017662	KCNN4	NON-CANCER	hsa-miR-921
NM_017662	KCNN4	NON-CANCER	hsa-miR-556
NM_017662	KCNN4	NON-CANCER	hsa-miR-188
NM_017662	KCNN4	NON-CANCER	hsa-miR-1260
NM_017662	KCNN4	NON-CANCER	hsa-miR-502
NM_017662	KCNN4	NON-CANCER	hsa-miR-1299
NM_017662	KCNN4	NON-CANCER	hsa-miR-1301
NM_017662	KCNN4	NON-CANCER	hsa-miR-133a
NM_017662	KCNN4	NON-CANCER	hsa-miR-375
NM_005048	NUCB1	NON-CANCER	hsa-miR-548m
NM_005048	NUCB1	NON-CANCER	hsa-miR-552
NM_005048	NUCB1	NON-CANCER	hsa-miR-890
NM_005048	NUCB1	NON-CANCER	hsa-miR-15a
NM_005048	NUCB1	NON-CANCER	hsa-miR-503
NM_005048	NUCB1	NON-CANCER	hsa-miR-1197
NM_005048	NUCB1	NON-CANCER	hsa-miR-1321
NM_005048	NUCB1	NON-CANCER	hsa-miR-425
NM_005048	NUCB1	NON-CANCER	hsa-miR-1226
NM_005048	NUCB1	NON-CANCER	hsa-miR-214
NM_005048	NUCB1	NON-CANCER	hsa-miR-873
NM_005048	NUCB1	NON-CANCER	hsa-miR-484
NM_005048	NUCB1	NON-CANCER	hsa-miR-665
NM_005048	NUCB1	NON-CANCER	hsa-miR-770
NM_005048	NUCB1	NON-CANCER	hsa-miR-361
NM_005048	NUCB1	NON-CANCER	hsa-miR-331
NM_005048	NUCB1	NON-CANCER	hsa-miR-615
NM_005048	NUCB1	NON-CANCER	hsa-miR-1203
NM_005048	NUCB1	NON-CANCER	hsa-miR-1237
NM_005048	NUCB1	NON-CANCER	hsa-miR-542
NM_005048	NUCB1	NON-CANCER	hsa-miR-326
NM_005048	NUCB1	NON-CANCER	hsa-miR-324
NM_005048	NUCB1	NON-CANCER	hsa-miR-637
NM_005048	NUCB1	NON-CANCER	hsa-miR-942
NM_005048	NUCB1	NON-CANCER	hsa-miR-432
NM_005048	NUCB1	NON-CANCER	hsa-miR-635
NM_005048	NUCB1	NON-CANCER	hsa-miR-493
NM_005048	NUCB1	NON-CANCER	hsa-miR-631
NM_005048	NUCB1	NON-CANCER	hsa-miR-143
NM_005048	NUCB1	NON-CANCER	hsa-miR-1185
NM_005048	NUCB1	NON-CANCER	hsa-miR-1827
NM_005048	NUCB1	NON-CANCER	hsa-miR-485
NM_005048	NUCB1	NON-CANCER	hsa-miR-423
NM_005048	NUCB1	NON-CANCER	hsa-miR-658
NM_005048	NUCB1	NON-CANCER	hsa-miR-671
NM_005048	NUCB1	NON-CANCER	hsa-miR-492
NM_005048	NUCB1	NON-CANCER	hsa-miR-765
NM_005048	NUCB1	NON-CANCER	hsa-miR-650
NM_005048	NUCB1	NON-CANCER	hsa-miR-122
NM_005048	NUCB1	NON-CANCER	hsa-miR-885
NM_005048	NUCB1	NON-CANCER	hsa-miR-24
NM_005048	NUCB1	NON-CANCER	hsa-miR-615
NM_005048	NUCB1	NON-CANCER	hsa-miR-342
NM_005048	NUCB1	NON-CANCER	hsa-miR-608
NM_005048	NUCB1	NON-CANCER	hsa-miR-1293
NM_005048	NUCB1	NON-CANCER	hsa-miR-1227
NM_005048	NUCB1	NON-CANCER	hsa-miR-491
NM_005048	NUCB1	NON-CANCER	hsa-miR-644
NM_005048	NUCB1	NON-CANCER	hsa-miR-520a
NM_005048	NUCB1	NON-CANCER	hsa-miR-145
NM_005048	NUCB1	NON-CANCER	hsa-miR-1200
NM_005048	NUCB1	NON-CANCER	hsa-miR-526b
NM_005048	NUCB1	NON-CANCER	hsa-miR-203
NM_005048	NUCB1	NON-CANCER	hsa-miR-943
NM_005048	NUCB1	NON-CANCER	hsa-miR-328
NM_005048	NUCB1	NON-CANCER	hsa-miR-1302
NM_005048	NUCB1	NON-CANCER	hsa-miR-511
NM_005048	NUCB1	NON-CANCER	hsa-miR-147
NM_005048	NUCB1	NON-CANCER	hsa-miR-1304
NM_005048	NUCB1	NON-CANCER	hsa-miR-768
NM_002195	TRMT1	NON-CANCER	hsa-miR-489
NM_006226	CCNE1	CANCER	hsa-miR-548d
NM_006226	CCNE1	CANCER	hsa-miR-562
NM_006226	CCNE1	CANCER	hsa-miR-144
NM_006226	CCNE1	CANCER	hsa-miR-521
NM_006226	CCNE1	CANCER	hsa-miR-29a
NM_006226	CCNE1	CANCER	hsa-miR-16
NM_006226	CCNE1	CANCER	hsa-miR-503
NM_006226	CCNE1	CANCER	hsa-miR-646
NM_006226	CCNE1	CANCER	hsa-miR-1179
NM_006226	CCNE1	CANCER	hsa-miR-1324
NM_006226	CCNE1	CANCER	hsa-miR-1207
NM_006226	CCNE1	CANCER	hsa-miR-1274b
NM_006226	CCNE1	CANCER	hsa-miR-151
NM_006226	CCNE1	CANCER	hsa-miR-1281
NM_006226	CCNE1	CANCER	hsa-miR-1204
NM_006226	CCNE1	CANCER	hsa-miR-371
NM_006226	CCNE1	CANCER	hsa-miR-1236
NM_006226	CCNE1	CANCER	hsa-miR-1267
NM_006226	CCNE1	CANCER	hsa-miR-9
NM_006226	CCNE1	CANCER	hsa-miR-103
NM_006226	CCNE1	CANCER	hsa-miR-146b
NM_006226	CCNE1	CANCER	hsa-miR-138
NM_006226	CCNE1	CANCER	hsa-miR-7
NM_006226	CCNE1	CANCER	hsa-miR-185
NM_006226	CCNE1	CANCER	hsa-miR-1289
NM_006226	CCNE1	CANCER	hsa-miR-1256
NM_006226	CCNE1	CANCER	hsa-miR-1291
NM_006226	CCNE1	CANCER	hsa-miR-760
NM_006226	CCNE1	CANCER	hsa-miR-342
NM_006226	CCNE1	CANCER	hsa-miR-608
NM_006226	CCNE1	CANCER	hsa-miR-505
NM_006226	CCNE1	CANCER	hsa-miR-663b
NM_006226	CCNE1	CANCER	hsa-miR-524
NM_006226	CCNE1	CANCER	hsa-miR-26a
NM_006226	CCNE1	CANCER	hsa-miR-516b
NM_006226	CCNE1	CANCER	hsa-miR-874
NM_006226	CCNE1	CANCER	hsa-miR-328
NM_006226	CCNE1	CANCER	hsa-miR-1263
NM_006226	CCNE1	CANCER	hsa-miR-1231
NM_006226	CCNE1	CANCER	hsa-miR-511
NM_006226	CCNE1	CANCER	hsa-miR-498
NM_006226	CCNE1	CANCER	hsa-miR-587
NM_170720	PIK3R2	NON-CANCER	hsa-miR-548c
NM_170720	PIK3R2	NON-CANCER	hsa-miR-583
NM_170720	PIK3R2	NON-CANCER	hsa-miR-17
NM_170720	PIK3R2	NON-CANCER	hsa-miR-562
NM_170720	PIK3R2	NON-CANCER	hsa-miR-372
NM_170720	PIK3R2	NON-CANCER	hsa-miR-365
NM_170720	PIK3R2	NON-CANCER	hsa-miR-944
NM_170720	PIK3R2	NON-CANCER	hsa-miR-590
NM_170720	PIK3R2	NON-CANCER	hsa-miR-1277
NM_170720	PIK3R2	NON-CANCER	hsa-miR-483
NM_170720	PIK3R2	NON-CANCER	hsa-miR-497
NM_170720	PIK3R2	NON-CANCER	hsa-miR-1197
NM_170720	PIK3R2	NON-CANCER	hsa-miR-1321
NM_170720	PIK3R2	NON-CANCER	hsa-miR-411
NM_170720	PIK3R2	NON-CANCER	hsa-miR-512
NM_170720	PIK3R2	NON-CANCER	hsa-miR-487a
NM_170720	PIK3R2	NON-CANCER	hsa-miR-135a
NM_170720	PIK3R2	NON-CANCER	hsa-miR-1323
NM_170720	PIK3R2	NON-CANCER	hsa-miR-520g
NM_170720	PIK3R2	NON-CANCER	hsa-miR-335
NM_170720	PIK3R2	NON-CANCER	hsa-miR-922
NM_170720	PIK3R2	NON-CANCER	hsa-miR-770
NM_170720	PIK3R2	NON-CANCER	hsa-miR-331
NM_170720	PIK3R2	NON-CANCER	hsa-miR-1250
NM_170720	PIK3R2	NON-CANCER	hsa-miR-126
NM_170720	PIK3R2	NON-CANCER	hsa-miR-150
NM_170720	PIK3R2	NON-CANCER	hsa-miR-767
NM_170720	PIK3R2	NON-CANCER	hsa-miR-1252
NM_170720	PIK3R2	NON-CANCER	hsa-miR-539
NM_170720	PIK3R2	NON-CANCER	hsa-miR-589
NM_170720	PIK3R2	NON-CANCER	hsa-miR-139
NM_170720	PIK3R2	NON-CANCER	hsa-miR-423
NM_170720	PIK3R2	NON-CANCER	hsa-miR-369
NM_170720	PIK3R2	NON-CANCER	hsa-miR-891b
NM_170720	PIK3R2	NON-CANCER	hsa-miR-146b
NM_170720	PIK3R2	NON-CANCER	hsa-miR-1254
NM_170720	PIK3R2	NON-CANCER	hsa-miR-661
NM_170720	PIK3R2	NON-CANCER	hsa-miR-744
NM_170720	PIK3R2	NON-CANCER	hsa-miR-492
NM_170720	PIK3R2	NON-CANCER	hsa-miR-185
NM_170720	PIK3R2	NON-CANCER	hsa-miR-765
NM_170720	PIK3R2	NON-CANCER	hsa-miR-1289
NM_170720	PIK3R2	NON-CANCER	hsa-miR-122
NM_170720	PIK3R2	NON-CANCER	hsa-miR-564
NM_170720	PIK3R2	NON-CANCER	hsa-miR-885
NM_170720	PIK3R2	NON-CANCER	hsa-miR-1207
NM_170720	PIK3R2	NON-CANCER	hsa-miR-34a
NM_170720	PIK3R2	NON-CANCER	hsa-miR-663
NM_170720	PIK3R2	NON-CANCER	hsa-miR-760
NM_170720	PIK3R2	NON-CANCER	hsa-miR-920
NM_170720	PIK3R2	NON-CANCER	hsa-miR-939
NM_170720	PIK3R2	NON-CANCER	hsa-miR-486
NM_170720	PIK3R2	NON-CANCER	hsa-miR-625
NM_170720	PIK3R2	NON-CANCER	hsa-miR-342
NM_170720	PIK3R2	NON-CANCER	hsa-miR-608
NM_170720	PIK3R2	NON-CANCER	hsa-miR-654
NM_170720	PIK3R2	NON-CANCER	hsa-miR-30b
NM_170720	PIK3R2	NON-CANCER	hsa-miR-550
NM_170720	PIK3R2	NON-CANCER	hsa-miR-491
NM_170720	PIK3R2	NON-CANCER	hsa-miR-1258
NM_170720	PIK3R2	NON-CANCER	hsa-miR-513b
NM_170720	PIK3R2	NON-CANCER	hsa-miR-642
NM_170720	PIK3R2	NON-CANCER	hsa-miR-1229
NM_170720	PIK3R2	NON-CANCER	hsa-miR-516b
NM_170720	PIK3R2	NON-CANCER	hsa-miR-1224
NM_170720	PIK3R2	NON-CANCER	hsa-miR-874
NM_170720	PIK3R2	NON-CANCER	hsa-miR-1178
NM_170720	PIK3R2	NON-CANCER	hsa-miR-588
NM_170720	PIK3R2	NON-CANCER	hsa-miR-1275
NM_170720	PIK3R2	NON-CANCER	hsa-miR-1262
NM_170720	PIK3R2	NON-CANCER	hsa-miR-384
NM_170720	PIK3R2	NON-CANCER	hsa-miR-768
NM_170720	PIK3R2	NON-CANCER	hsa-miR-450b
NM_170720	PIK3R2	NON-CANCER	hsa-miR-507
NM_170720	PIK3R2	NON-CANCER	hsa-miR-129
NM_005924	SUFU	CANCER	hsa-miR-548d
NM_005924	SUFU	CANCER	hsa-miR-548c
NM_005924	SUFU	CANCER	hsa-miR-548g
NM_005924	SUFU	CANCER	hsa-miR-1276
NM_005924	SUFU	CANCER	hsa-miR-583
NM_005924	SUFU	CANCER	hsa-miR-320a
NM_005924	SUFU	CANCER	hsa-miR-132
NM_005924	SUFU	CANCER	hsa-miR-618
NM_005924	SUFU	CANCER	hsa-miR-506
NM_005924	SUFU	CANCER	hsa-miR-562
NM_005924	SUFU	CANCER	hsa-miR-224
NM_005924	SUFU	CANCER	hsa-miR-1264
NM_005924	SUFU	CANCER	hsa-miR-519a
NM_005924	SUFU	CANCER	hsa-miR-365
NM_005924	SUFU	CANCER	hsa-miR-590
NM_005924	SUFU	CANCER	hsa-miR-624
NM_005924	SUFU	CANCER	hsa-miR-101
NM_005924	SUFU	CANCER	hsa-miR-144
NM_005924	SUFU	CANCER	hsa-miR-181a
NM_005924	SUFU	CANCER	hsa-miR-660
NM_005924	SUFU	CANCER	hsa-miR-10a
NM_005924	SUFU	CANCER	hsa-miR-619
NM_005924	SUFU	CANCER	hsa-miR-508
NM_005924	SUFU	CANCER	hsa-miR-509-3
NM_005924	SUFU	CANCER	hsa-miR-193b
NM_005924	SUFU	CANCER	hsa-miR-890
NM_005924	SUFU	CANCER	hsa-miR-548p
NM_005924	SUFU	CANCER	hsa-miR-29a
NM_005924	SUFU	CANCER	hsa-miR-646
NM_005924	SUFU	CANCER	hsa-miR-1179
NM_005924	SUFU	CANCER	hsa-miR-575
NM_005924	SUFU	CANCER	hsa-miR-129
NM_005924	SUFU	CANCER	hsa-miR-596
NM_005924	SUFU	CANCER	hsa-miR-22
NM_005924	SUFU	CANCER	hsa-miR-28
NM_005924	SUFU	CANCER	hsa-miR-940
NM_005924	SUFU	CANCER	hsa-miR-1321
NM_005924	SUFU	CANCER	hsa-miR-1278
NM_005924	SUFU	CANCER	hsa-miR-1245
NM_005924	SUFU	CANCER	hsa-miR-556
NM_005924	SUFU	CANCER	hsa-miR-532
NM_005924	SUFU	CANCER	hsa-miR-183
NM_005924	SUFU	CANCER	hsa-miR-135a
NM_005924	SUFU	CANCER	hsa-miR-32
NM_005924	SUFU	CANCER	hsa-miR-330
NM_005924	SUFU	CANCER	hsa-miR-520g
NM_005924	SUFU	CANCER	hsa-miR-335
NM_005924	SUFU	CANCER	hsa-miR-220c
NM_005924	SUFU	CANCER	hsa-miR-1226
NM_005924	SUFU	CANCER	hsa-miR-483
NM_005924	SUFU	CANCER	hsa-miR-922
NM_005924	SUFU	CANCER	hsa-miR-214
NM_005924	SUFU	CANCER	hsa-miR-1207
NM_005924	SUFU	CANCER	hsa-miR-873
NM_005924	SUFU	CANCER	hsa-miR-936
NM_005924	SUFU	CANCER	hsa-miR-455
NM_005924	SUFU	CANCER	hsa-miR-1279
NM_005924	SUFU	CANCER	hsa-miR-490
NM_005924	SUFU	CANCER	hsa-miR-361
NM_005924	SUFU	CANCER	hsa-miR-331
NM_005924	SUFU	CANCER	hsa-miR-125b
NM_005924	SUFU	CANCER	hsa-miR-339
NM_005924	SUFU	CANCER	hsa-miR-370
NM_005924	SUFU	CANCER	hsa-miR-1281
NM_005924	SUFU	CANCER	hsa-miR-542
NM_005924	SUFU	CANCER	hsa-miR-1283
NM_005924	SUFU	CANCER	hsa-miR-645
NM_005924	SUFU	CANCER	hsa-miR-371
NM_005924	SUFU	CANCER	hsa-miR-342
NM_005924	SUFU	CANCER	hsa-miR-1266
NM_005924	SUFU	CANCER	hsa-miR-766
NM_005924	SUFU	CANCER	hsa-miR-150
NM_005924	SUFU	CANCER	hsa-miR-532
NM_005924	SUFU	CANCER	hsa-miR-1251
NM_005924	SUFU	CANCER	hsa-miR-326
NM_005924	SUFU	CANCER	hsa-miR-1184
NM_005924	SUFU	CANCER	hsa-miR-1205
NM_005924	SUFU	CANCER	hsa-miR-324
NM_005924	SUFU	CANCER	hsa-miR-875
NM_005924	SUFU	CANCER	hsa-miR-378
NM_005924	SUFU	CANCER	hsa-miR-149
NM_005924	SUFU	CANCER	hsa-miR-1285
NM_005924	SUFU	CANCER	hsa-miR-637
NM_005924	SUFU	CANCER	hsa-miR-600
NM_005924	SUFU	CANCER	hsa-miR-942
NM_005924	SUFU	CANCER	hsa-miR-432
NM_005924	SUFU	CANCER	hsa-miR-635
NM_005924	SUFU	CANCER	hsa-miR-9
NM_005924	SUFU	CANCER	hsa-miR-570
NM_005924	SUFU	CANCER	hsa-miR-1252
NM_005924	SUFU	CANCER	hsa-miR-219-2
NM_005924	SUFU	CANCER	hsa-miR-504
NM_005924	SUFU	CANCER	hsa-miR-631
NM_005924	SUFU	CANCER	hsa-miR-539
NM_005924	SUFU	CANCER	hsa-miR-589
NM_005924	SUFU	CANCER	hsa-miR-769
NM_005924	SUFU	CANCER	hsa-miR-143
NM_005924	SUFU	CANCER	hsa-miR-1233
NM_005924	SUFU	CANCER	hsa-miR-558
NM_005924	SUFU	CANCER	hsa-miR-1827
NM_005924	SUFU	CANCER	hsa-miR-485
NM_005924	SUFU	CANCER	hsa-miR-423
NM_005924	SUFU	CANCER	hsa-miR-924
NM_005924	SUFU	CANCER	hsa-miR-571
NM_005924	SUFU	CANCER	hsa-miR-190
NM_005924	SUFU	CANCER	hsa-miR-383
NM_005924	SUFU	CANCER	hsa-miR-891b
NM_005924	SUFU	CANCER	hsa-miR-298
NM_005924	SUFU	CANCER	hsa-miR-103
NM_005924	SUFU	CANCER	hsa-miR-1286
NM_005924	SUFU	CANCER	hsa-miR-657
NM_005924	SUFU	CANCER	hsa-miR-324
NM_005924	SUFU	CANCER	hsa-miR-938
NM_005924	SUFU	CANCER	hsa-miR-1201
NM_005924	SUFU	CANCER	hsa-miR-744
NM_005924	SUFU	CANCER	hsa-miR-1287
NM_005924	SUFU	CANCER	hsa-miR-138
NM_005924	SUFU	CANCER	hsa-miR-626
NM_005924	SUFU	CANCER	hsa-miR-7
NM_005924	SUFU	CANCER	hsa-miR-492
NM_005924	SUFU	CANCER	hsa-miR-185
NM_005924	SUFU	CANCER	hsa-miR-650
NM_005924	SUFU	CANCER	hsa-miR-1289
NM_005924	SUFU	CANCER	hsa-miR-122
NM_005924	SUFU	CANCER	hsa-miR-876
NM_005924	SUFU	CANCER	hsa-miR-1290
NM_005924	SUFU	CANCER	hsa-miR-31
NM_005924	SUFU	CANCER	hsa-miR-885
NM_005924	SUFU	CANCER	hsa-miR-1207
NM_005924	SUFU	CANCER	hsa-miR-1291
NM_005924	SUFU	CANCER	hsa-miR-663
NM_005924	SUFU	CANCER	hsa-miR-760
NM_005924	SUFU	CANCER	hsa-miR-604
NM_005924	SUFU	CANCER	hsa-miR-920
NM_005924	SUFU	CANCER	hsa-miR-939
NM_005924	SUFU	CANCER	hsa-miR-486
NM_005924	SUFU	CANCER	hsa-miR-625
NM_005924	SUFU	CANCER	hsa-miR-615
NM_005924	SUFU	CANCER	hsa-miR-342
NM_005924	SUFU	CANCER	hsa-miR-608
NM_005924	SUFU	CANCER	hsa-miR-555
NM_005924	SUFU	CANCER	hsa-miR-1293
NM_005924	SUFU	CANCER	hsa-miR-675
NM_005924	SUFU	CANCER	hsa-miR-541
NM_005924	SUFU	CANCER	hsa-miR-409
NM_005924	SUFU	CANCER	hsa-miR-194
NM_005924	SUFU	CANCER	hsa-miR-198
NM_005924	SUFU	CANCER	hsa-miR-934
NM_005924	SUFU	CANCER	hsa-miR-593
NM_005924	SUFU	CANCER	hsa-miR-1294
NM_005924	SUFU	CANCER	hsa-miR-1227
NM_005924	SUFU	CANCER	hsa-miR-550
NM_005924	SUFU	CANCER	hsa-miR-663b
NM_005924	SUFU	CANCER	hsa-miR-491
NM_005924	SUFU	CANCER	hsa-miR-155
NM_005924	SUFU	CANCER	hsa-miR-520d
NM_005924	SUFU	CANCER	hsa-miR-151
NM_005924	SUFU	CANCER	hsa-miR-877
NM_005924	SUFU	CANCER	hsa-miR-95
NM_005924	SUFU	CANCER	hsa-miR-513b
NM_005924	SUFU	CANCER	hsa-miR-513a
NM_005924	SUFU	CANCER	hsa-miR-27a
NM_005924	SUFU	CANCER	hsa-miR-197
NM_005924	SUFU	CANCER	hsa-miR-525
NM_005924	SUFU	CANCER	hsa-miR-642
NM_005924	SUFU	CANCER	hsa-miR-937
NM_005924	SUFU	CANCER	hsa-miR-1229
NM_005924	SUFU	CANCER	hsa-miR-515
NM_005924	SUFU	CANCER	hsa-miR-1299
NM_005924	SUFU	CANCER	hsa-miR-516b
NM_005924	SUFU	CANCER	hsa-miR-203
NM_005924	SUFU	CANCER	hsa-miR-573
NM_005924	SUFU	CANCER	hsa-miR-1224
NM_005924	SUFU	CANCER	hsa-miR-627
NM_005924	SUFU	CANCER	hsa-miR-518a
NM_005924	SUFU	CANCER	hsa-miR-1301
NM_005924	SUFU	CANCER	hsa-miR-33a
NM_005924	SUFU	CANCER	hsa-miR-628
NM_005924	SUFU	CANCER	hsa-miR-1270
NM_005924	SUFU	CANCER	hsa-miR-588
NM_005924	SUFU	CANCER	hsa-miR-647
NM_005924	SUFU	CANCER	hsa-miR-1302
NM_005924	SUFU	CANCER	hsa-miR-1275
NM_005924	SUFU	CANCER	hsa-miR-1225
NM_005924	SUFU	CANCER	hsa-miR-1262
NM_005924	SUFU	CANCER	hsa-miR-147b
NM_005924	SUFU	CANCER	hsa-miR-514
NM_005924	SUFU	CANCER	hsa-miR-1305
NM_006068	HTATIP2	NON-CANCER	hsa-miR-548d
NM_006068	HTATIP2	NON-CANCER	hsa-miR-186
NM_006068	HTATIP2	NON-CANCER	hsa-miR-124
NM_006068	HTATIP2	NON-CANCER	hsa-miR-500
NM_006068	HTATIP2	NON-CANCER	hsa-miR-590
NM_006068	HTATIP2	NON-CANCER	hsa-miR-29a
NM_006068	HTATIP2	NON-CANCER	hsa-miR-575
NM_006068	HTATIP2	NON-CANCER	hsa-miR-1245
NM_006068	HTATIP2	NON-CANCER	hsa-miR-410
NM_006068	HTATIP2	NON-CANCER	hsa-miR-330
NM_006068	HTATIP2	NON-CANCER	hsa-miR-768
NM_006068	HTATIP2	NON-CANCER	hsa-miR-484
NM_006068	HTATIP2	NON-CANCER	hsa-miR-361
NM_006068	HTATIP2	NON-CANCER	hsa-miR-125b
NM_006068	HTATIP2	NON-CANCER	hsa-miR-1184
NM_006068	HTATIP2	NON-CANCER	hsa-miR-1205
NM_006068	HTATIP2	NON-CANCER	hsa-miR-504
NM_006068	HTATIP2	NON-CANCER	hsa-miR-1185
NM_006068	HTATIP2	NON-CANCER	hsa-miR-509
NM_006068	HTATIP2	NON-CANCER	hsa-miR-767
NM_006068	HTATIP2	NON-CANCER	hsa-miR-1201
NM_006068	HTATIP2	NON-CANCER	hsa-miR-1
NM_006068	HTATIP2	NON-CANCER	hsa-miR-760
NM_006068	HTATIP2	NON-CANCER	hsa-miR-604
NM_006068	HTATIP2	NON-CANCER	hsa-miR-609
NM_006068	HTATIP2	NON-CANCER	hsa-miR-563
NM_006068	HTATIP2	NON-CANCER	hsa-miR-142
NM_006068	HTATIP2	NON-CANCER	hsa-miR-505
NM_006068	HTATIP2	NON-CANCER	hsa-miR-134
NM_006068	HTATIP2	NON-CANCER	hsa-miR-331
NM_006068	HTATIP2	NON-CANCER	hsa-miR-26a
NM_006068	HTATIP2	NON-CANCER	hsa-miR-579
NM_006068	HTATIP2	NON-CANCER	hsa-miR-515
NM_006068	HTATIP2	NON-CANCER	hsa-miR-526b
NM_006068	HTATIP2	NON-CANCER	hsa-miR-628
NM_006068	HTATIP2	NON-CANCER	hsa-miR-647
NM_006068	HTATIP2	NON-CANCER	hsa-miR-568
NM_006068	HTATIP2	NON-CANCER	hsa-miR-1303
NM_006068	HTATIP2	NON-CANCER	hsa-miR-607
NM_006068	HTATIP2	NON-CANCER	hsa-miR-578
NM_006068	HTATIP2	NON-CANCER	hsa-miR-507
NM_005073	GTF2H1	NON-CANCER	hsa-miR-548d
NM_005073	GTF2H1	NON-CANCER	hsa-miR-548c
NM_005073	GTF2H1	NON-CANCER	hsa-miR-548e
NM_005073	GTF2H1	NON-CANCER	hsa-miR-1276
NM_005073	GTF2H1	NON-CANCER	hsa-miR-583
NM_005073	GTF2H1	NON-CANCER	hsa-miR-548h
NM_005073	GTF2H1	NON-CANCER	hsa-miR-548k
NM_005073	GTF2H1	NON-CANCER	hsa-miR-548l
NM_005073	GTF2H1	NON-CANCER	hsa-miR-561
NM_005073	GTF2H1	NON-CANCER	hsa-miR-132
NM_005073	GTF2H1	NON-CANCER	hsa-miR-543
NM_005073	GTF2H1	NON-CANCER	hsa-miR-649
NM_005073	GTF2H1	NON-CANCER	hsa-miR-641
NM_005073	GTF2H1	NON-CANCER	hsa-miR-1264
NM_005073	GTF2H1	NON-CANCER	hsa-miR-382
NM_005073	GTF2H1	NON-CANCER	hsa-miR-216a
NM_005073	GTF2H1	NON-CANCER	hsa-miR-590
NM_005073	GTF2H1	NON-CANCER	hsa-miR-338
NM_005073	GTF2H1	NON-CANCER	hsa-miR-181a
NM_005073	GTF2H1	NON-CANCER	hsa-miR-10a
NM_005073	GTF2H1	NON-CANCER	hsa-miR-28
NM_005073	GTF2H1	NON-CANCER	hsa-miR-888
NM_005073	GTF2H1	NON-CANCER	hsa-miR-509
NM_005073	GTF2H1	NON-CANCER	hsa-miR-452
NM_005073	GTF2H1	NON-CANCER	hsa-miR-646
NM_005073	GTF2H1	NON-CANCER	hsa-miR-802
NM_005073	GTF2H1	NON-CANCER	hsa-miR-301a
NM_005073	GTF2H1	NON-CANCER	hsa-miR-300
NM_005073	GTF2H1	NON-CANCER	hsa-miR-34c
NM_005073	GTF2H1	NON-CANCER	hsa-miR-501
NM_005073	GTF2H1	NON-CANCER	hsa-miR-183
NM_005073	GTF2H1	NON-CANCER	hsa-miR-664
NM_005073	GTF2H1	NON-CANCER	hsa-miR-330
NM_005073	GTF2H1	NON-CANCER	hsa-miR-483
NM_005073	GTF2H1	NON-CANCER	hsa-miR-873
NM_005073	GTF2H1	NON-CANCER	hsa-miR-622
NM_005073	GTF2H1	NON-CANCER	hsa-miR-148a
NM_005073	GTF2H1	NON-CANCER	hsa-miR-338
NM_005073	GTF2H1	NON-CANCER	hsa-miR-1248
NM_005073	GTF2H1	NON-CANCER	hsa-miR-342
NM_005073	GTF2H1	NON-CANCER	hsa-miR-330
NM_005073	GTF2H1	NON-CANCER	hsa-miR-1205
NM_005073	GTF2H1	NON-CANCER	hsa-miR-494
NM_005073	GTF2H1	NON-CANCER	hsa-miR-1252
NM_005073	GTF2H1	NON-CANCER	hsa-miR-549
NM_005073	GTF2H1	NON-CANCER	hsa-miR-1185
NM_005073	GTF2H1	NON-CANCER	hsa-miR-571
NM_005073	GTF2H1	NON-CANCER	hsa-miR-891b
NM_005073	GTF2H1	NON-CANCER	hsa-miR-657
NM_005073	GTF2H1	NON-CANCER	hsa-miR-765
NM_005073	GTF2H1	NON-CANCER	hsa-miR-564
NM_005073	GTF2H1	NON-CANCER	hsa-miR-563
NM_005073	GTF2H1	NON-CANCER	hsa-miR-30e
NM_005073	GTF2H1	NON-CANCER	hsa-miR-194
NM_005073	GTF2H1	NON-CANCER	hsa-miR-1257
NM_005073	GTF2H1	NON-CANCER	hsa-miR-1294
NM_005073	GTF2H1	NON-CANCER	hsa-miR-19a
NM_005073	GTF2H1	NON-CANCER	hsa-miR-1227
NM_005073	GTF2H1	NON-CANCER	hsa-miR-655
NM_005073	GTF2H1	NON-CANCER	hsa-miR-889
NM_005073	GTF2H1	NON-CANCER	hsa-miR-579
NM_005073	GTF2H1	NON-CANCER	hsa-miR-525
NM_005073	GTF2H1	NON-CANCER	hsa-miR-642
NM_005073	GTF2H1	NON-CANCER	hsa-miR-204
NM_005073	GTF2H1	NON-CANCER	hsa-miR-1200
NM_005073	GTF2H1	NON-CANCER	hsa-miR-1229
NM_005073	GTF2H1	NON-CANCER	hsa-miR-515
NM_005073	GTF2H1	NON-CANCER	hsa-miR-1224
NM_005073	GTF2H1	NON-CANCER	hsa-miR-640
NM_005073	GTF2H1	NON-CANCER	hsa-miR-628
NM_005073	GTF2H1	NON-CANCER	hsa-miR-588
NM_005073	GTF2H1	NON-CANCER	hsa-miR-632
NM_005073	GTF2H1	NON-CANCER	hsa-miR-1231
NM_005073	GTF2H1	NON-CANCER	hsa-miR-511
NM_005073	GTF2H1	NON-CANCER	hsa-miR-607
NM_005073	GTF2H1	NON-CANCER	hsa-miR-544
NM_005073	GTF2H1	NON-CANCER	hsa-miR-659
NM_005073	GTF2H1	NON-CANCER	hsa-miR-599
NM_005073	GTF2H1	NON-CANCER	hsa-miR-1305
NM_005073	GTF2H1	NON-CANCER	hsa-miR-450b
NM_005073	GTF2H1	NON-CANCER	hsa-miR-507
NM_005073	GTF2H1	NON-CANCER	hsa-miR-129
NM_001001694	GLI1	NON-CANCER	hsa-miR-513a
NM_001001694	GLI1	NON-CANCER	hsa-miR-376c
NM_001001694	GLI1	NON-CANCER	hsa-miR-509-3
NM_001001694	GLI1	NON-CANCER	hsa-miR-875
NM_001001694	GLI1	NON-CANCER	hsa-miR-548o
NM_001001694	GLI1	NON-CANCER	hsa-miR-873
NM_001001694	GLI1	NON-CANCER	hsa-miR-361
NM_001001694	GLI1	NON-CANCER	hsa-miR-1284
NM_001001694	GLI1	NON-CANCER	hsa-miR-1184
NM_001001694	GLI1	NON-CANCER	hsa-miR-875
NM_001001694	GLI1	NON-CANCER	hsa-miR-581
NM_001001694	GLI1	NON-CANCER	hsa-miR-1288
NM_001001694	GLI1	NON-CANCER	hsa-miR-1255a
NM_001001694	GLI1	NON-CANCER	hsa-miR-486
NM_001001694	GLI1	NON-CANCER	hsa-miR-616
NM_001001694	GLI1	NON-CANCER	hsa-miR-361
NM_001001694	GLI1	NON-CANCER	hsa-miR-1299
NM_001001694	GLI1	NON-CANCER	hsa-miR-516b
NM_001001694	GLI1	NON-CANCER	hsa-miR-1301
NM_023915	MSH6	NON-CANCER	hsa-miR-561
NM_023915	MSH6	NON-CANCER	hsa-miR-409
NM_023915	MSH6	NON-CANCER	hsa-miR-888
NM_023915	MSH6	NON-CANCER	hsa-miR-142
NM_023915	MSH6	NON-CANCER	hsa-miR-330
NM_023915	MSH6	NON-CANCER	hsa-miR-632
NM_023915	MSH6	NON-CANCER	hsa-miR-1231
NM_201649	ALMS1	NON-CANCER	hsa-miR-548d
NM_201649	ALMS1	NON-CANCER	hsa-miR-548n
NM_201649	ALMS1	NON-CANCER	hsa-miR-186
NM_201649	ALMS1	NON-CANCER	hsa-miR-548i
NM_201649	ALMS1	NON-CANCER	hsa-miR-548l
NM_201649	ALMS1	NON-CANCER	hsa-miR-561
NM_201649	ALMS1	NON-CANCER	hsa-miR-34b
NM_201649	ALMS1	NON-CANCER	hsa-miR-590
NM_201649	ALMS1	NON-CANCER	hsa-miR-220b
NM_201649	ALMS1	NON-CANCER	hsa-miR-150
NM_201649	ALMS1	NON-CANCER	hsa-miR-1251
NM_201649	ALMS1	NON-CANCER	hsa-miR-942
NM_201649	ALMS1	NON-CANCER	hsa-miR-539
NM_201649	ALMS1	NON-CANCER	hsa-miR-298
NM_201649	ALMS1	NON-CANCER	hsa-miR-760
NM_201649	ALMS1	NON-CANCER	hsa-miR-194
NM_201649	ALMS1	NON-CANCER	hsa-miR-137
NM_201649	ALMS1	NON-CANCER	hsa-miR-197
NM_201649	ALMS1	NON-CANCER	hsa-miR-520a
NM_201649	ALMS1	NON-CANCER	hsa-miR-526b
NM_201649	ALMS1	NON-CANCER	hsa-miR-1300
NM_201649	ALMS1	NON-CANCER	hsa-miR-580
NM_201649	ALMS1	NON-CANCER	hsa-miR-576
NM_201649	ALMS1	NON-CANCER	hsa-miR-375
NM_015063	DHCR24	NON-CANCER	hsa-miR-548c
NM_015063	DHCR24	NON-CANCER	hsa-miR-553
NM_015063	DHCR24	NON-CANCER	hsa-miR-186
NM_015063	DHCR24	NON-CANCER	hsa-miR-583
NM_015063	DHCR24	NON-CANCER	hsa-miR-605
NM_015063	DHCR24	NON-CANCER	hsa-miR-191
NM_015063	DHCR24	NON-CANCER	hsa-miR-606
NM_015063	DHCR24	NON-CANCER	hsa-miR-641
NM_015063	DHCR24	NON-CANCER	hsa-miR-124
NM_015063	DHCR24	NON-CANCER	hsa-miR-595
NM_015063	DHCR24	NON-CANCER	hsa-miR-365
NM_015063	DHCR24	NON-CANCER	hsa-miR-329
NM_015063	DHCR24	NON-CANCER	hsa-miR-552
NM_015063	DHCR24	NON-CANCER	hsa-miR-140
NM_015063	DHCR24	NON-CANCER	hsa-miR-619
NM_015063	DHCR24	NON-CANCER	hsa-miR-512
NM_015063	DHCR24	NON-CANCER	hsa-miR-510
NM_015063	DHCR24	NON-CANCER	hsa-miR-508
NM_015063	DHCR24	NON-CANCER	hsa-miR-509
NM_015063	DHCR24	NON-CANCER	hsa-miR-1243
NM_015063	DHCR24	NON-CANCER	hsa-miR-892b
NM_015063	DHCR24	NON-CANCER	hsa-miR-452
NM_015063	DHCR24	NON-CANCER	hsa-miR-576
NM_015063	DHCR24	NON-CANCER	hsa-miR-503
NM_015063	DHCR24	NON-CANCER	hsa-miR-1265
NM_015063	DHCR24	NON-CANCER	hsa-miR-1321
NM_015063	DHCR24	NON-CANCER	hsa-miR-296
NM_015063	DHCR24	NON-CANCER	hsa-miR-411
NM_015063	DHCR24	NON-CANCER	hsa-miR-515
NM_015063	DHCR24	NON-CANCER	hsa-miR-140
NM_015063	DHCR24	NON-CANCER	hsa-miR-648
NM_015063	DHCR24	NON-CANCER	hsa-miR-188
NM_015063	DHCR24	NON-CANCER	hsa-miR-556
NM_015063	DHCR24	NON-CANCER	hsa-miR-532
NM_015063	DHCR24	NON-CANCER	hsa-miR-183
NM_015063	DHCR24	NON-CANCER	hsa-miR-664
NM_015063	DHCR24	NON-CANCER	hsa-miR-520g
NM_015063	DHCR24	NON-CANCER	hsa-miR-335
NM_015063	DHCR24	NON-CANCER	hsa-miR-220c
NM_015063	DHCR24	NON-CANCER	hsa-miR-128
NM_015063	DHCR24	NON-CANCER	hsa-miR-1208
NM_015063	DHCR24	NON-CANCER	hsa-miR-1324
NM_015063	DHCR24	NON-CANCER	hsa-miR-1207
NM_015063	DHCR24	NON-CANCER	hsa-miR-873
NM_015063	DHCR24	NON-CANCER	hsa-miR-484
NM_015063	DHCR24	NON-CANCER	hsa-miR-125a
NM_015063	DHCR24	NON-CANCER	hsa-miR-936
NM_015063	DHCR24	NON-CANCER	hsa-miR-490
NM_015063	DHCR24	NON-CANCER	hsa-miR-1308
NM_015063	DHCR24	NON-CANCER	hsa-miR-665
NM_015063	DHCR24	NON-CANCER	hsa-miR-1825
NM_015063	DHCR24	NON-CANCER	hsa-miR-1280
NM_015063	DHCR24	NON-CANCER	hsa-miR-1224
NM_015063	DHCR24	NON-CANCER	hsa-miR-662
NM_015063	DHCR24	NON-CANCER	hsa-miR-361
NM_015063	DHCR24	NON-CANCER	hsa-miR-331
NM_015063	DHCR24	NON-CANCER	hsa-miR-370
NM_015063	DHCR24	NON-CANCER	hsa-miR-205
NM_015063	DHCR24	NON-CANCER	hsa-miR-1237
NM_015063	DHCR24	NON-CANCER	hsa-miR-1248
NM_015063	DHCR24	NON-CANCER	hsa-miR-187
NM_015063	DHCR24	NON-CANCER	hsa-miR-1283
NM_015063	DHCR24	NON-CANCER	hsa-miR-139
NM_015063	DHCR24	NON-CANCER	hsa-miR-342
NM_015063	DHCR24	NON-CANCER	hsa-miR-1266
NM_015063	DHCR24	NON-CANCER	hsa-miR-766
NM_015063	DHCR24	NON-CANCER	hsa-miR-532
NM_015063	DHCR24	NON-CANCER	hsa-miR-720
NM_015063	DHCR24	NON-CANCER	hsa-miR-326
NM_015063	DHCR24	NON-CANCER	hsa-miR-345
NM_015063	DHCR24	NON-CANCER	hsa-miR-1184
NM_015063	DHCR24	NON-CANCER	hsa-miR-1205
NM_015063	DHCR24	NON-CANCER	hsa-miR-324
NM_015063	DHCR24	NON-CANCER	hsa-miR-875
NM_015063	DHCR24	NON-CANCER	hsa-miR-378
NM_015063	DHCR24	NON-CANCER	hsa-miR-149
NM_015063	DHCR24	NON-CANCER	hsa-miR-612
NM_015063	DHCR24	NON-CANCER	hsa-miR-637
NM_015063	DHCR24	NON-CANCER	hsa-miR-494
NM_015063	DHCR24	NON-CANCER	hsa-miR-1252
NM_015063	DHCR24	NON-CANCER	hsa-miR-549
NM_015063	DHCR24	NON-CANCER	hsa-miR-504
NM_015063	DHCR24	NON-CANCER	hsa-miR-631
NM_015063	DHCR24	NON-CANCER	hsa-miR-539
NM_015063	DHCR24	NON-CANCER	hsa-miR-146a
NM_015063	DHCR24	NON-CANCER	hsa-miR-143
NM_015063	DHCR24	NON-CANCER	hsa-miR-1225
NM_015063	DHCR24	NON-CANCER	hsa-miR-1233
NM_015063	DHCR24	NON-CANCER	hsa-miR-610
NM_015063	DHCR24	NON-CANCER	hsa-miR-485
NM_015063	DHCR24	NON-CANCER	hsa-miR-423
NM_015063	DHCR24	NON-CANCER	hsa-miR-1286
NM_015063	DHCR24	NON-CANCER	hsa-miR-1201
NM_015063	DHCR24	NON-CANCER	hsa-miR-1254
NM_015063	DHCR24	NON-CANCER	hsa-miR-661
NM_015063	DHCR24	NON-CANCER	hsa-miR-626
NM_015063	DHCR24	NON-CANCER	hsa-miR-516a
NM_015063	DHCR24	NON-CANCER	hsa-miR-7
NM_015063	DHCR24	NON-CANCER	hsa-miR-671
NM_015063	DHCR24	NON-CANCER	hsa-miR-613
NM_015063	DHCR24	NON-CANCER	hsa-miR-492
NM_015063	DHCR24	NON-CANCER	hsa-miR-650
NM_015063	DHCR24	NON-CANCER	hsa-miR-1255a
NM_015063	DHCR24	NON-CANCER	hsa-miR-876
NM_015063	DHCR24	NON-CANCER	hsa-miR-1290
NM_015063	DHCR24	NON-CANCER	hsa-miR-31
NM_015063	DHCR24	NON-CANCER	hsa-miR-1207
NM_015063	DHCR24	NON-CANCER	hsa-miR-34a
NM_015063	DHCR24	NON-CANCER	hsa-miR-1273
NM_015063	DHCR24	NON-CANCER	hsa-miR-24
NM_015063	DHCR24	NON-CANCER	hsa-miR-760
NM_015063	DHCR24	NON-CANCER	hsa-miR-604
NM_015063	DHCR24	NON-CANCER	hsa-miR-920
NM_015063	DHCR24	NON-CANCER	hsa-miR-939
NM_015063	DHCR24	NON-CANCER	hsa-miR-486
NM_015063	DHCR24	NON-CANCER	hsa-miR-342
NM_015063	DHCR24	NON-CANCER	hsa-miR-608
NM_015063	DHCR24	NON-CANCER	hsa-miR-193a
NM_015063	DHCR24	NON-CANCER	hsa-miR-1293
NM_015063	DHCR24	NON-CANCER	hsa-miR-629
NM_015063	DHCR24	NON-CANCER	hsa-miR-654
NM_015063	DHCR24	NON-CANCER	hsa-miR-876
NM_015063	DHCR24	NON-CANCER	hsa-miR-593
NM_015063	DHCR24	NON-CANCER	hsa-miR-542
NM_015063	DHCR24	NON-CANCER	hsa-miR-1294
NM_015063	DHCR24	NON-CANCER	hsa-miR-1227
NM_015063	DHCR24	NON-CANCER	hsa-miR-550
NM_015063	DHCR24	NON-CANCER	hsa-miR-491
NM_015063	DHCR24	NON-CANCER	hsa-miR-889
NM_015063	DHCR24	NON-CANCER	hsa-miR-331
NM_015063	DHCR24	NON-CANCER	hsa-miR-1259
NM_015063	DHCR24	NON-CANCER	hsa-miR-513b
NM_015063	DHCR24	NON-CANCER	hsa-miR-377
NM_015063	DHCR24	NON-CANCER	hsa-miR-23a
NM_015063	DHCR24	NON-CANCER	hsa-miR-520a
NM_015063	DHCR24	NON-CANCER	hsa-miR-188
NM_015063	DHCR24	NON-CANCER	hsa-miR-1260
NM_015063	DHCR24	NON-CANCER	hsa-miR-642
NM_015063	DHCR24	NON-CANCER	hsa-miR-1274a
NM_015063	DHCR24	NON-CANCER	hsa-miR-623
NM_015063	DHCR24	NON-CANCER	hsa-miR-204
NM_015063	DHCR24	NON-CANCER	hsa-miR-1200
NM_015063	DHCR24	NON-CANCER	hsa-miR-515
NM_015063	DHCR24	NON-CANCER	hsa-miR-1299
NM_015063	DHCR24	NON-CANCER	hsa-miR-516b
NM_015063	DHCR24	NON-CANCER	hsa-miR-488
NM_015063	DHCR24	NON-CANCER	hsa-miR-887
NM_015063	DHCR24	NON-CANCER	hsa-miR-192
NM_015063	DHCR24	NON-CANCER	hsa-miR-580
NM_015063	DHCR24	NON-CANCER	hsa-miR-1224
NM_015063	DHCR24	NON-CANCER	hsa-miR-1301
NM_015063	DHCR24	NON-CANCER	hsa-miR-153
NM_015063	DHCR24	NON-CANCER	hsa-miR-448
NM_015063	DHCR24	NON-CANCER	hsa-miR-1270
NM_015063	DHCR24	NON-CANCER	hsa-miR-1261
NM_015063	DHCR24	NON-CANCER	hsa-miR-588
NM_015063	DHCR24	NON-CANCER	hsa-miR-328
NM_015063	DHCR24	NON-CANCER	hsa-miR-647
NM_015063	DHCR24	NON-CANCER	hsa-miR-1302
NM_015063	DHCR24	NON-CANCER	hsa-miR-1262
NM_015063	DHCR24	NON-CANCER	hsa-miR-632
NM_015063	DHCR24	NON-CANCER	hsa-miR-1231
NM_015063	DHCR24	NON-CANCER	hsa-miR-651
NM_015063	DHCR24	NON-CANCER	hsa-miR-587
NM_015063	DHCR24	NON-CANCER	hsa-miR-1238
NM_015063	DHCR24	NON-CANCER	hsa-miR-768
NM_015063	DHCR24	NON-CANCER	hsa-miR-182
NM_015063	DHCR24	NON-CANCER	hsa-miR-96
NM_015063	DHCR24	NON-CANCER	hsa-miR-659
NM_015063	DHCR24	NON-CANCER	hsa-miR-1305
NM_015063	DHCR24	NON-CANCER	hsa-miR-450b
NM_015063	DHCR24	NON-CANCER	hsa-miR-507
NM_001738	LRP1	NON-CANCER	hsa-miR-429
NM_001738	LRP1	NON-CANCER	hsa-miR-944
NM_001738	LRP1	NON-CANCER	hsa-miR-590
NM_001738	LRP1	NON-CANCER	hsa-miR-338
NM_001738	LRP1	NON-CANCER	hsa-miR-892a
NM_001738	LRP1	NON-CANCER	hsa-miR-548p
NM_001738	LRP1	NON-CANCER	hsa-miR-129
NM_001738	LRP1	NON-CANCER	hsa-miR-940
NM_001738	LRP1	NON-CANCER	hsa-miR-1321
NM_001738	LRP1	NON-CANCER	hsa-miR-369
NM_001738	LRP1	NON-CANCER	hsa-miR-501
NM_001738	LRP1	NON-CANCER	hsa-miR-380
NM_001738	LRP1	NON-CANCER	hsa-miR-520g
NM_001738	LRP1	NON-CANCER	hsa-miR-220b
NM_001738	LRP1	NON-CANCER	hsa-miR-1226
NM_001738	LRP1	NON-CANCER	hsa-miR-1324
NM_001738	LRP1	NON-CANCER	hsa-miR-545
NM_001738	LRP1	NON-CANCER	hsa-miR-873
NM_001738	LRP1	NON-CANCER	hsa-miR-1224
NM_001738	LRP1	NON-CANCER	hsa-miR-361
NM_001738	LRP1	NON-CANCER	hsa-miR-331
NM_001738	LRP1	NON-CANCER	hsa-miR-125b
NM_001738	LRP1	NON-CANCER	hsa-miR-205
NM_001738	LRP1	NON-CANCER	hsa-miR-766
NM_001738	LRP1	NON-CANCER	hsa-miR-150
NM_001738	LRP1	NON-CANCER	hsa-miR-532
NM_001738	LRP1	NON-CANCER	hsa-miR-637
NM_001738	LRP1	NON-CANCER	hsa-miR-1252
NM_001738	LRP1	NON-CANCER	hsa-miR-539
NM_001738	LRP1	NON-CANCER	hsa-miR-485
NM_001738	LRP1	NON-CANCER	hsa-miR-423
NM_001738	LRP1	NON-CANCER	hsa-miR-571
NM_001738	LRP1	NON-CANCER	hsa-miR-767
NM_001738	LRP1	NON-CANCER	hsa-miR-103
NM_001738	LRP1	NON-CANCER	hsa-miR-744
NM_001738	LRP1	NON-CANCER	hsa-miR-206
NM_001738	LRP1	NON-CANCER	hsa-miR-765
NM_001738	LRP1	NON-CANCER	hsa-miR-1207
NM_001738	LRP1	NON-CANCER	hsa-miR-1291
NM_001738	LRP1	NON-CANCER	hsa-miR-663
NM_001738	LRP1	NON-CANCER	hsa-miR-1292
NM_001738	LRP1	NON-CANCER	hsa-miR-920
NM_001738	LRP1	NON-CANCER	hsa-miR-939
NM_001738	LRP1	NON-CANCER	hsa-miR-486
NM_001738	LRP1	NON-CANCER	hsa-miR-342
NM_001738	LRP1	NON-CANCER	hsa-miR-608
NM_001738	LRP1	NON-CANCER	hsa-miR-609
NM_001738	LRP1	NON-CANCER	hsa-miR-654
NM_001738	LRP1	NON-CANCER	hsa-miR-663b
NM_001738	LRP1	NON-CANCER	hsa-miR-644
NM_001738	LRP1	NON-CANCER	hsa-miR-579
NM_001738	LRP1	NON-CANCER	hsa-miR-525
NM_001738	LRP1	NON-CANCER	hsa-miR-623
NM_001738	LRP1	NON-CANCER	hsa-miR-204
NM_001738	LRP1	NON-CANCER	hsa-miR-1231
NM_001738	LRP1	NON-CANCER	hsa-miR-182
NM_174934	MLLT1	CANCER	hsa-miR-548d
NM_174934	MLLT1	CANCER	hsa-miR-548e
NM_174934	MLLT1	CANCER	hsa-miR-548m
NM_174934	MLLT1	CANCER	hsa-miR-519d
NM_174934	MLLT1	CANCER	hsa-miR-561
NM_174934	MLLT1	CANCER	hsa-miR-495
NM_174934	MLLT1	CANCER	hsa-miR-506
NM_174934	MLLT1	CANCER	hsa-miR-519a
NM_174934	MLLT1	CANCER	hsa-miR-216a
NM_174934	MLLT1	CANCER	hsa-miR-602
NM_174934	MLLT1	CANCER	hsa-miR-634
NM_174934	MLLT1	CANCER	hsa-miR-521
NM_174934	MLLT1	CANCER	hsa-miR-483
NM_174934	MLLT1	CANCER	hsa-miR-548p
NM_174934	MLLT1	CANCER	hsa-miR-15a
NM_174934	MLLT1	CANCER	hsa-miR-646
NM_174934	MLLT1	CANCER	hsa-miR-22
NM_174934	MLLT1	CANCER	hsa-miR-940
NM_174934	MLLT1	CANCER	hsa-miR-1321
NM_174934	MLLT1	CANCER	hsa-miR-512
NM_174934	MLLT1	CANCER	hsa-miR-369
NM_174934	MLLT1	CANCER	hsa-miR-410
NM_174934	MLLT1	CANCER	hsa-miR-362
NM_174934	MLLT1	CANCER	hsa-miR-654
NM_174934	MLLT1	CANCER	hsa-miR-520g
NM_174934	MLLT1	CANCER	hsa-miR-768
NM_174934	MLLT1	CANCER	hsa-miR-220c
NM_174934	MLLT1	CANCER	hsa-miR-220b
NM_174934	MLLT1	CANCER	hsa-miR-1226
NM_174934	MLLT1	CANCER	hsa-miR-1324
NM_174934	MLLT1	CANCER	hsa-miR-1207
NM_174934	MLLT1	CANCER	hsa-miR-125a
NM_174934	MLLT1	CANCER	hsa-miR-455
NM_174934	MLLT1	CANCER	hsa-miR-148b
NM_174934	MLLT1	CANCER	hsa-miR-1279
NM_174934	MLLT1	CANCER	hsa-miR-1308
NM_174934	MLLT1	CANCER	hsa-miR-338
NM_174934	MLLT1	CANCER	hsa-miR-665
NM_174934	MLLT1	CANCER	hsa-miR-1280
NM_174934	MLLT1	CANCER	hsa-miR-1224
NM_174934	MLLT1	CANCER	hsa-miR-662
NM_174934	MLLT1	CANCER	hsa-miR-361
NM_174934	MLLT1	CANCER	hsa-miR-331
NM_174934	MLLT1	CANCER	hsa-miR-1247
NM_174934	MLLT1	CANCER	hsa-miR-125b
NM_174934	MLLT1	CANCER	hsa-miR-339
NM_174934	MLLT1	CANCER	hsa-miR-615
NM_174934	MLLT1	CANCER	hsa-miR-1203
NM_174934	MLLT1	CANCER	hsa-miR-370
NM_174934	MLLT1	CANCER	hsa-miR-486
NM_174934	MLLT1	CANCER	hsa-miR-205
NM_174934	MLLT1	CANCER	hsa-miR-1237
NM_174934	MLLT1	CANCER	hsa-miR-611
NM_174934	MLLT1	CANCER	hsa-miR-151
NM_174934	MLLT1	CANCER	hsa-miR-1234
NM_174934	MLLT1	CANCER	hsa-miR-1284
NM_174934	MLLT1	CANCER	hsa-miR-1266
NM_174934	MLLT1	CANCER	hsa-miR-766
NM_174934	MLLT1	CANCER	hsa-miR-720
NM_174934	MLLT1	CANCER	hsa-miR-1236
NM_174934	MLLT1	CANCER	hsa-miR-345
NM_174934	MLLT1	CANCER	hsa-miR-1184
NM_174934	MLLT1	CANCER	hsa-miR-324
NM_174934	MLLT1	CANCER	hsa-miR-767
NM_174934	MLLT1	CANCER	hsa-miR-149
NM_174934	MLLT1	CANCER	hsa-miR-637
NM_174934	MLLT1	CANCER	hsa-miR-432
NM_174934	MLLT1	CANCER	hsa-miR-581
NM_174934	MLLT1	CANCER	hsa-miR-219-2
NM_174934	MLLT1	CANCER	hsa-miR-589
NM_174934	MLLT1	CANCER	hsa-miR-146a
NM_174934	MLLT1	CANCER	hsa-miR-1253
NM_174934	MLLT1	CANCER	hsa-miR-1225
NM_174934	MLLT1	CANCER	hsa-miR-1233
NM_174934	MLLT1	CANCER	hsa-miR-558
NM_174934	MLLT1	CANCER	hsa-miR-485
NM_174934	MLLT1	CANCER	hsa-miR-423
NM_174934	MLLT1	CANCER	hsa-miR-496
NM_174934	MLLT1	CANCER	hsa-miR-574
NM_174934	MLLT1	CANCER	hsa-miR-571
NM_174934	MLLT1	CANCER	hsa-miR-146b
NM_174934	MLLT1	CANCER	hsa-miR-938
NM_174934	MLLT1	CANCER	hsa-miR-1254
NM_174934	MLLT1	CANCER	hsa-miR-661
NM_174934	MLLT1	CANCER	hsa-miR-658
NM_174934	MLLT1	CANCER	hsa-miR-516a
NM_174934	MLLT1	CANCER	hsa-miR-7
NM_174934	MLLT1	CANCER	hsa-miR-185
NM_174934	MLLT1	CANCER	hsa-miR-765
NM_174934	MLLT1	CANCER	hsa-miR-650
NM_174934	MLLT1	CANCER	hsa-miR-1289
NM_174934	MLLT1	CANCER	hsa-miR-122
NM_174934	MLLT1	CANCER	hsa-miR-876
NM_174934	MLLT1	CANCER	hsa-miR-1290
NM_174934	MLLT1	CANCER	hsa-miR-31
NM_174934	MLLT1	CANCER	hsa-miR-885
NM_174934	MLLT1	CANCER	hsa-miR-1207
NM_174934	MLLT1	CANCER	hsa-miR-34a
NM_174934	MLLT1	CANCER	hsa-miR-1256
NM_174934	MLLT1	CANCER	hsa-miR-1291
NM_174934	MLLT1	CANCER	hsa-miR-566
NM_174934	MLLT1	CANCER	hsa-miR-663
NM_174934	MLLT1	CANCER	hsa-miR-604
NM_174934	MLLT1	CANCER	hsa-miR-920
NM_174934	MLLT1	CANCER	hsa-miR-296
NM_174934	MLLT1	CANCER	hsa-miR-939
NM_174934	MLLT1	CANCER	hsa-miR-486
NM_174934	MLLT1	CANCER	hsa-miR-625
NM_174934	MLLT1	CANCER	hsa-miR-342
NM_174934	MLLT1	CANCER	hsa-miR-608
NM_174934	MLLT1	CANCER	hsa-miR-541
NM_174934	MLLT1	CANCER	hsa-miR-323
NM_174934	MLLT1	CANCER	hsa-miR-299
NM_174934	MLLT1	CANCER	hsa-miR-142
NM_174934	MLLT1	CANCER	hsa-miR-593
NM_174934	MLLT1	CANCER	hsa-miR-550
NM_174934	MLLT1	CANCER	hsa-miR-663b
NM_174934	MLLT1	CANCER	hsa-miR-644
NM_174934	MLLT1	CANCER	hsa-miR-520d
NM_174934	MLLT1	CANCER	hsa-miR-921
NM_174934	MLLT1	CANCER	hsa-miR-374a
NM_174934	MLLT1	CANCER	hsa-miR-421
NM_174934	MLLT1	CANCER	hsa-miR-513b
NM_174934	MLLT1	CANCER	hsa-miR-520a
NM_174934	MLLT1	CANCER	hsa-miR-337
NM_174934	MLLT1	CANCER	hsa-miR-1200
NM_174934	MLLT1	CANCER	hsa-miR-639
NM_174934	MLLT1	CANCER	hsa-miR-516b
NM_174934	MLLT1	CANCER	hsa-miR-488
NM_174934	MLLT1	CANCER	hsa-miR-1224
NM_174934	MLLT1	CANCER	hsa-miR-628
NM_174934	MLLT1	CANCER	hsa-miR-620
NM_174934	MLLT1	CANCER	hsa-miR-328
NM_174934	MLLT1	CANCER	hsa-miR-647
NM_174934	MLLT1	CANCER	hsa-miR-1275
NM_174934	MLLT1	CANCER	hsa-miR-1231
NM_174934	MLLT1	CANCER	hsa-miR-147b
NM_174934	MLLT1	CANCER	hsa-miR-210
NM_174934	MLLT1	CANCER	hsa-miR-147
NM_174934	MLLT1	CANCER	hsa-miR-607
NM_174934	MLLT1	CANCER	hsa-miR-1180
NM_174934	MLLT1	CANCER	hsa-miR-384
NM_174934	MLLT1	CANCER	hsa-miR-1238
NM_174934	MLLT1	CANCER	hsa-miR-768
NM_174934	MLLT1	CANCER	hsa-miR-182
NM_174934	MLLT1	CANCER	hsa-miR-96
NM_174934	MLLT1	CANCER	hsa-miR-375
NM_174934	MLLT1	CANCER	hsa-miR-1305
NM_174934	MLLT1	CANCER	hsa-miR-557
NM_014906	CAP1	NON-CANCER	hsa-miR-320b
NM_014906	CAP1	NON-CANCER	hsa-miR-548m
NM_014906	CAP1	NON-CANCER	hsa-miR-513a
NM_014906	CAP1	NON-CANCER	hsa-miR-543
NM_014906	CAP1	NON-CANCER	hsa-miR-548b
NM_014906	CAP1	NON-CANCER	hsa-miR-18a
NM_014906	CAP1	NON-CANCER	hsa-miR-595
NM_014906	CAP1	NON-CANCER	hsa-miR-216b
NM_014906	CAP1	NON-CANCER	hsa-miR-329
NM_014906	CAP1	NON-CANCER	hsa-miR-552
NM_014906	CAP1	NON-CANCER	hsa-miR-323
NM_014906	CAP1	NON-CANCER	hsa-miR-452
NM_014906	CAP1	NON-CANCER	hsa-miR-548p
NM_014906	CAP1	NON-CANCER	hsa-miR-646
NM_014906	CAP1	NON-CANCER	hsa-miR-596
NM_014906	CAP1	NON-CANCER	hsa-miR-940
NM_014906	CAP1	NON-CANCER	hsa-miR-1321
NM_014906	CAP1	NON-CANCER	hsa-miR-301a
NM_014906	CAP1	NON-CANCER	hsa-miR-512
NM_014906	CAP1	NON-CANCER	hsa-miR-299
NM_014906	CAP1	NON-CANCER	hsa-miR-330
NM_014906	CAP1	NON-CANCER	hsa-miR-220c
NM_014906	CAP1	NON-CANCER	hsa-miR-1226
NM_014906	CAP1	NON-CANCER	hsa-miR-873
NM_014906	CAP1	NON-CANCER	hsa-miR-125a
NM_014906	CAP1	NON-CANCER	hsa-miR-455
NM_014906	CAP1	NON-CANCER	hsa-miR-148a
NM_014906	CAP1	NON-CANCER	hsa-miR-1825
NM_014906	CAP1	NON-CANCER	hsa-miR-199b
NM_014906	CAP1	NON-CANCER	hsa-miR-885
NM_014906	CAP1	NON-CANCER	hsa-miR-1280
NM_014906	CAP1	NON-CANCER	hsa-miR-1224
NM_014906	CAP1	NON-CANCER	hsa-miR-205
NM_014906	CAP1	NON-CANCER	hsa-miR-136
NM_014906	CAP1	NON-CANCER	hsa-miR-1236
NM_014906	CAP1	NON-CANCER	hsa-miR-875
NM_014906	CAP1	NON-CANCER	hsa-miR-1285
NM_014906	CAP1	NON-CANCER	hsa-miR-600
NM_014906	CAP1	NON-CANCER	hsa-miR-9
NM_014906	CAP1	NON-CANCER	hsa-miR-631
NM_014906	CAP1	NON-CANCER	hsa-miR-558
NM_014906	CAP1	NON-CANCER	hsa-miR-1827
NM_014906	CAP1	NON-CANCER	hsa-let-7b
NM_014906	CAP1	NON-CANCER	hsa-miR-202
NM_014906	CAP1	NON-CANCER	hsa-miR-190b
NM_014906	CAP1	NON-CANCER	hsa-miR-298
NM_014906	CAP1	NON-CANCER	hsa-miR-146b
NM_014906	CAP1	NON-CANCER	hsa-miR-222
NM_014906	CAP1	NON-CANCER	hsa-miR-1
NM_014906	CAP1	NON-CANCER	hsa-miR-1288
NM_014906	CAP1	NON-CANCER	hsa-miR-650
NM_014906	CAP1	NON-CANCER	hsa-miR-1255a
NM_014906	CAP1	NON-CANCER	hsa-miR-1207
NM_014906	CAP1	NON-CANCER	hsa-miR-34a
NM_014906	CAP1	NON-CANCER	hsa-miR-629
NM_014906	CAP1	NON-CANCER	hsa-miR-379
NM_014906	CAP1	NON-CANCER	hsa-miR-563
NM_014906	CAP1	NON-CANCER	hsa-miR-505
NM_014906	CAP1	NON-CANCER	hsa-miR-542
NM_014906	CAP1	NON-CANCER	hsa-miR-19a
NM_014906	CAP1	NON-CANCER	hsa-miR-636
NM_014906	CAP1	NON-CANCER	hsa-miR-569
NM_014906	CAP1	NON-CANCER	hsa-miR-877
NM_014906	CAP1	NON-CANCER	hsa-miR-421
NM_014906	CAP1	NON-CANCER	hsa-miR-513a
NM_014906	CAP1	NON-CANCER	hsa-miR-188
NM_014906	CAP1	NON-CANCER	hsa-miR-1260
NM_014906	CAP1	NON-CANCER	hsa-miR-1299
NM_014906	CAP1	NON-CANCER	hsa-miR-203
NM_014906	CAP1	NON-CANCER	hsa-miR-153
NM_014906	CAP1	NON-CANCER	hsa-miR-448
NM_014906	CAP1	NON-CANCER	hsa-miR-874
NM_014906	CAP1	NON-CANCER	hsa-miR-1269
NM_014906	CAP1	NON-CANCER	hsa-miR-568
NM_014906	CAP1	NON-CANCER	hsa-miR-297
NM_014906	CAP1	NON-CANCER	hsa-miR-218
NM_014906	CAP1	NON-CANCER	hsa-miR-1304
NM_014906	CAP1	NON-CANCER	hsa-miR-133a
NM_014906	CAP1	NON-CANCER	hsa-miR-659
NM_199262	HMGA1	CANCER	hsa-miR-548e
NM_199262	HMGA1	CANCER	hsa-miR-320a
NM_199262	HMGA1	CANCER	hsa-miR-338
NM_199262	HMGA1	CANCER	hsa-miR-552
NM_199262	HMGA1	CANCER	hsa-miR-619
NM_199262	HMGA1	CANCER	hsa-miR-512
NM_199262	HMGA1	CANCER	hsa-miR-510
NM_199262	HMGA1	CANCER	hsa-miR-217
NM_199262	HMGA1	CANCER	hsa-miR-15a
NM_199262	HMGA1	CANCER	hsa-miR-503
NM_199262	HMGA1	CANCER	hsa-miR-646
NM_199262	HMGA1	CANCER	hsa-miR-596
NM_199262	HMGA1	CANCER	hsa-miR-1321
NM_199262	HMGA1	CANCER	hsa-miR-296
NM_199262	HMGA1	CANCER	hsa-miR-196a
NM_199262	HMGA1	CANCER	hsa-miR-648
NM_199262	HMGA1	CANCER	hsa-miR-1228
NM_199262	HMGA1	CANCER	hsa-miR-220c
NM_199262	HMGA1	CANCER	hsa-miR-128
NM_199262	HMGA1	CANCER	hsa-miR-220b
NM_199262	HMGA1	CANCER	hsa-miR-214
NM_199262	HMGA1	CANCER	hsa-miR-125a
NM_199262	HMGA1	CANCER	hsa-miR-665
NM_199262	HMGA1	CANCER	hsa-miR-1825
NM_199262	HMGA1	CANCER	hsa-miR-199a
NM_199262	HMGA1	CANCER	hsa-miR-1224
NM_199262	HMGA1	CANCER	hsa-miR-662
NM_199262	HMGA1	CANCER	hsa-miR-370
NM_199262	HMGA1	CANCER	hsa-miR-486
NM_199262	HMGA1	CANCER	hsa-miR-136
NM_199262	HMGA1	CANCER	hsa-miR-1236
NM_199262	HMGA1	CANCER	hsa-miR-1184
NM_199262	HMGA1	CANCER	hsa-miR-637
NM_199262	HMGA1	CANCER	hsa-miR-635
NM_199262	HMGA1	CANCER	hsa-miR-1252
NM_199262	HMGA1	CANCER	hsa-miR-143
NM_199262	HMGA1	CANCER	hsa-miR-1225
NM_199262	HMGA1	CANCER	hsa-miR-1233
NM_199262	HMGA1	CANCER	hsa-miR-1185
NM_199262	HMGA1	CANCER	hsa-let-7i
NM_199262	HMGA1	CANCER	hsa-miR-103
NM_199262	HMGA1	CANCER	hsa-miR-661
NM_199262	HMGA1	CANCER	hsa-miR-658
NM_199262	HMGA1	CANCER	hsa-miR-138
NM_199262	HMGA1	CANCER	hsa-miR-7
NM_199262	HMGA1	CANCER	hsa-miR-671
NM_199262	HMGA1	CANCER	hsa-miR-765
NM_199262	HMGA1	CANCER	hsa-miR-650
NM_199262	HMGA1	CANCER	hsa-miR-1255b
NM_199262	HMGA1	CANCER	hsa-miR-1207
NM_199262	HMGA1	CANCER	hsa-miR-34c
NM_199262	HMGA1	CANCER	hsa-miR-663
NM_199262	HMGA1	CANCER	hsa-miR-1292
NM_199262	HMGA1	CANCER	hsa-miR-920
NM_199262	HMGA1	CANCER	hsa-miR-638
NM_199262	HMGA1	CANCER	hsa-miR-296
NM_199262	HMGA1	CANCER	hsa-miR-1268
NM_199262	HMGA1	CANCER	hsa-miR-939
NM_199262	HMGA1	CANCER	hsa-miR-486
NM_199262	HMGA1	CANCER	hsa-miR-625
NM_199262	HMGA1	CANCER	hsa-miR-608
NM_199262	HMGA1	CANCER	hsa-miR-1293
NM_199262	HMGA1	CANCER	hsa-miR-675
NM_199262	HMGA1	CANCER	hsa-miR-541
NM_199262	HMGA1	CANCER	hsa-miR-323
NM_199262	HMGA1	CANCER	hsa-miR-876
NM_199262	HMGA1	CANCER	hsa-miR-142
NM_199262	HMGA1	CANCER	hsa-miR-198
NM_199262	HMGA1	CANCER	hsa-miR-134
NM_199262	HMGA1	CANCER	hsa-miR-663b
NM_199262	HMGA1	CANCER	hsa-miR-491
NM_199262	HMGA1	CANCER	hsa-miR-584
NM_199262	HMGA1	CANCER	hsa-miR-26a
NM_199262	HMGA1	CANCER	hsa-miR-197
NM_199262	HMGA1	CANCER	hsa-miR-520a
NM_199262	HMGA1	CANCER	hsa-miR-1274a
NM_199262	HMGA1	CANCER	hsa-miR-1178
NM_199262	HMGA1	CANCER	hsa-miR-588
NM_199262	HMGA1	CANCER	hsa-miR-647
NM_199262	HMGA1	CANCER	hsa-miR-1302
NM_199262	HMGA1	CANCER	hsa-miR-1275
NM_199262	HMGA1	CANCER	hsa-miR-758
NM_031409	DUSP5	NON-CANCER	hsa-miR-548d
NM_031409	DUSP5	NON-CANCER	hsa-miR-548c
NM_031409	DUSP5	NON-CANCER	hsa-miR-548n
NM_031409	DUSP5	NON-CANCER	hsa-miR-605
NM_031409	DUSP5	NON-CANCER	hsa-miR-548b
NM_031409	DUSP5	NON-CANCER	hsa-miR-18a
NM_031409	DUSP5	NON-CANCER	hsa-miR-944
NM_031409	DUSP5	NON-CANCER	hsa-miR-602
NM_031409	DUSP5	NON-CANCER	hsa-miR-101
NM_031409	DUSP5	NON-CANCER	hsa-miR-144
NM_031409	DUSP5	NON-CANCER	hsa-miR-181a
NM_031409	DUSP5	NON-CANCER	hsa-miR-10a
NM_031409	DUSP5	NON-CANCER	hsa-miR-483
NM_031409	DUSP5	NON-CANCER	hsa-miR-590
NM_031409	DUSP5	NON-CANCER	hsa-miR-1321
NM_031409	DUSP5	NON-CANCER	hsa-miR-296
NM_031409	DUSP5	NON-CANCER	hsa-miR-802
NM_031409	DUSP5	NON-CANCER	hsa-miR-135a
NM_031409	DUSP5	NON-CANCER	hsa-miR-363
NM_031409	DUSP5	NON-CANCER	hsa-miR-128
NM_031409	DUSP5	NON-CANCER	hsa-miR-199a
NM_031409	DUSP5	NON-CANCER	hsa-miR-455
NM_031409	DUSP5	NON-CANCER	hsa-miR-338
NM_031409	DUSP5	NON-CANCER	hsa-miR-662
NM_031409	DUSP5	NON-CANCER	hsa-miR-331
NM_031409	DUSP5	NON-CANCER	hsa-miR-125b
NM_031409	DUSP5	NON-CANCER	hsa-miR-205
NM_031409	DUSP5	NON-CANCER	hsa-miR-1283
NM_031409	DUSP5	NON-CANCER	hsa-miR-150
NM_031409	DUSP5	NON-CANCER	hsa-miR-532
NM_031409	DUSP5	NON-CANCER	hsa-miR-1205
NM_031409	DUSP5	NON-CANCER	hsa-miR-875
NM_031409	DUSP5	NON-CANCER	hsa-miR-1285
NM_031409	DUSP5	NON-CANCER	hsa-miR-412
NM_031409	DUSP5	NON-CANCER	hsa-miR-635
NM_031409	DUSP5	NON-CANCER	hsa-miR-570
NM_031409	DUSP5	NON-CANCER	hsa-miR-219-2
NM_031409	DUSP5	NON-CANCER	hsa-miR-539
NM_031409	DUSP5	NON-CANCER	hsa-miR-589
NM_031409	DUSP5	NON-CANCER	hsa-miR-1253
NM_031409	DUSP5	NON-CANCER	hsa-miR-924
NM_031409	DUSP5	NON-CANCER	hsa-miR-383
NM_031409	DUSP5	NON-CANCER	hsa-miR-891b
NM_031409	DUSP5	NON-CANCER	hsa-miR-103
NM_031409	DUSP5	NON-CANCER	hsa-miR-657
NM_031409	DUSP5	NON-CANCER	hsa-miR-516a
NM_031409	DUSP5	NON-CANCER	hsa-miR-1
NM_031409	DUSP5	NON-CANCER	hsa-miR-1207
NM_031409	DUSP5	NON-CANCER	hsa-miR-486
NM_031409	DUSP5	NON-CANCER	hsa-miR-193a
NM_031409	DUSP5	NON-CANCER	hsa-miR-601
NM_031409	DUSP5	NON-CANCER	hsa-miR-934
NM_031409	DUSP5	NON-CANCER	hsa-miR-636
NM_031409	DUSP5	NON-CANCER	hsa-miR-137
NM_031409	DUSP5	NON-CANCER	hsa-miR-26a
NM_031409	DUSP5	NON-CANCER	hsa-miR-513b
NM_031409	DUSP5	NON-CANCER	hsa-miR-377
NM_031409	DUSP5	NON-CANCER	hsa-miR-27a
NM_031409	DUSP5	NON-CANCER	hsa-miR-23a
NM_031409	DUSP5	NON-CANCER	hsa-miR-579
NM_031409	DUSP5	NON-CANCER	hsa-miR-1299
NM_031409	DUSP5	NON-CANCER	hsa-miR-203
NM_031409	DUSP5	NON-CANCER	hsa-miR-1300
NM_031409	DUSP5	NON-CANCER	hsa-miR-627
NM_031409	DUSP5	NON-CANCER	hsa-miR-518a
NM_031409	DUSP5	NON-CANCER	hsa-miR-218
NM_031409	DUSP5	NON-CANCER	hsa-miR-607
NM_031409	DUSP5	NON-CANCER	hsa-miR-133a
NM_031409	DUSP5	NON-CANCER	hsa-miR-450b
NM_031409	DUSP5	NON-CANCER	hsa-miR-507
NM_031409	DUSP5	NON-CANCER	hsa-miR-129
NM_152751	IDH1	CANCER	hsa-miR-548c
NM_152751	IDH1	CANCER	hsa-miR-543
NM_152751	IDH1	CANCER	hsa-miR-649
NM_152751	IDH1	CANCER	hsa-miR-200b
NM_152751	IDH1	CANCER	hsa-miR-590
NM_152751	IDH1	CANCER	hsa-miR-144
NM_152751	IDH1	CANCER	hsa-miR-323
NM_152751	IDH1	CANCER	hsa-miR-181a
NM_152751	IDH1	CANCER	hsa-miR-28
NM_152751	IDH1	CANCER	hsa-miR-509-3
NM_152751	IDH1	CANCER	hsa-miR-892a
NM_152751	IDH1	CANCER	hsa-miR-890
NM_152751	IDH1	CANCER	hsa-miR-577
NM_152751	IDH1	CANCER	hsa-miR-1321
NM_152751	IDH1	CANCER	hsa-miR-196a
NM_152751	IDH1	CANCER	hsa-miR-369
NM_152751	IDH1	CANCER	hsa-miR-410
NM_152751	IDH1	CANCER	hsa-miR-362
NM_152751	IDH1	CANCER	hsa-miR-501
NM_152751	IDH1	CANCER	hsa-miR-425
NM_152751	IDH1	CANCER	hsa-miR-586
NM_152751	IDH1	CANCER	hsa-miR-367
NM_152751	IDH1	CANCER	hsa-miR-483
NM_152751	IDH1	CANCER	hsa-miR-545
NM_152751	IDH1	CANCER	hsa-miR-922
NM_152751	IDH1	CANCER	hsa-miR-490
NM_152751	IDH1	CANCER	hsa-miR-665
NM_152751	IDH1	CANCER	hsa-miR-339
NM_152751	IDH1	CANCER	hsa-miR-1274b
NM_152751	IDH1	CANCER	hsa-miR-1237
NM_152751	IDH1	CANCER	hsa-miR-1248
NM_152751	IDH1	CANCER	hsa-miR-645
NM_152751	IDH1	CANCER	hsa-miR-149
NM_152751	IDH1	CANCER	hsa-miR-494
NM_152751	IDH1	CANCER	hsa-miR-539
NM_152751	IDH1	CANCER	hsa-miR-1253
NM_152751	IDH1	CANCER	hsa-miR-574
NM_152751	IDH1	CANCER	hsa-miR-219-1
NM_152751	IDH1	CANCER	hsa-miR-571
NM_152751	IDH1	CANCER	hsa-miR-298
NM_152751	IDH1	CANCER	hsa-miR-185
NM_152751	IDH1	CANCER	hsa-miR-765
NM_152751	IDH1	CANCER	hsa-miR-1255a
NM_152751	IDH1	CANCER	hsa-miR-34a
NM_152751	IDH1	CANCER	hsa-miR-30a
NM_152751	IDH1	CANCER	hsa-miR-194
NM_152751	IDH1	CANCER	hsa-miR-542
NM_152751	IDH1	CANCER	hsa-miR-19a
NM_152751	IDH1	CANCER	hsa-miR-889
NM_152751	IDH1	CANCER	hsa-miR-155
NM_152751	IDH1	CANCER	hsa-miR-520d
NM_152751	IDH1	CANCER	hsa-miR-374b
NM_152751	IDH1	CANCER	hsa-miR-137
NM_152751	IDH1	CANCER	hsa-miR-421
NM_152751	IDH1	CANCER	hsa-miR-513b
NM_152751	IDH1	CANCER	hsa-miR-23a
NM_152751	IDH1	CANCER	hsa-miR-145
NM_152751	IDH1	CANCER	hsa-miR-1274a
NM_152751	IDH1	CANCER	hsa-miR-623
NM_152751	IDH1	CANCER	hsa-miR-448
NM_152751	IDH1	CANCER	hsa-miR-1303
NM_152751	IDH1	CANCER	hsa-miR-491
NM_152751	IDH1	CANCER	hsa-miR-384
NM_152751	IDH1	CANCER	hsa-miR-133a
NM_033274	TP53	CANCER	hsa-miR-548d
NM_033274	TP53	CANCER	hsa-miR-548c
NM_033274	TP53	CANCER	hsa-miR-561
NM_033274	TP53	CANCER	hsa-miR-141
NM_033274	TP53	CANCER	hsa-miR-649
NM_033274	TP53	CANCER	hsa-miR-1264
NM_033274	TP53	CANCER	hsa-miR-552
NM_033274	TP53	CANCER	hsa-miR-323
NM_033274	TP53	CANCER	hsa-miR-508
NM_033274	TP53	CANCER	hsa-miR-1183
NM_033274	TP53	CANCER	hsa-miR-576
NM_033274	TP53	CANCER	hsa-miR-22
NM_033274	TP53	CANCER	hsa-miR-940
NM_033274	TP53	CANCER	hsa-miR-300
NM_033274	TP53	CANCER	hsa-miR-380
NM_033274	TP53	CANCER	hsa-miR-367
NM_033274	TP53	CANCER	hsa-miR-330
NM_033274	TP53	CANCER	hsa-miR-105
NM_033274	TP53	CANCER	hsa-miR-768
NM_033274	TP53	CANCER	hsa-miR-1228
NM_033274	TP53	CANCER	hsa-miR-128
NM_033274	TP53	CANCER	hsa-miR-1324
NM_033274	TP53	CANCER	hsa-miR-545
NM_033274	TP53	CANCER	hsa-miR-922
NM_033274	TP53	CANCER	hsa-miR-1207
NM_033274	TP53	CANCER	hsa-miR-152
NM_033274	TP53	CANCER	hsa-miR-338
NM_033274	TP53	CANCER	hsa-miR-665
NM_033274	TP53	CANCER	hsa-miR-1825
NM_033274	TP53	CANCER	hsa-miR-1280
NM_033274	TP53	CANCER	hsa-miR-125b
NM_033274	TP53	CANCER	hsa-miR-1203
NM_033274	TP53	CANCER	hsa-miR-1283
NM_033274	TP53	CANCER	hsa-miR-371
NM_033274	TP53	CANCER	hsa-miR-766
NM_033274	TP53	CANCER	hsa-miR-150
NM_033274	TP53	CANCER	hsa-miR-532
NM_033274	TP53	CANCER	hsa-miR-330
NM_033274	TP53	CANCER	hsa-miR-1285
NM_033274	TP53	CANCER	hsa-miR-600
NM_033274	TP53	CANCER	hsa-miR-549
NM_033274	TP53	CANCER	hsa-miR-504
NM_033274	TP53	CANCER	hsa-miR-769
NM_033274	TP53	CANCER	hsa-miR-143
NM_033274	TP53	CANCER	hsa-miR-1225
NM_033274	TP53	CANCER	hsa-miR-1233
NM_033274	TP53	CANCER	hsa-miR-1827
NM_033274	TP53	CANCER	hsa-miR-485
NM_033274	TP53	CANCER	hsa-let-7d
NM_033274	TP53	CANCER	hsa-miR-202
NM_033274	TP53	CANCER	hsa-miR-508
NM_033274	TP53	CANCER	hsa-miR-219
NM_033274	TP53	CANCER	hsa-miR-298
NM_033274	TP53	CANCER	hsa-miR-1286
NM_033274	TP53	CANCER	hsa-miR-661
NM_033274	TP53	CANCER	hsa-miR-1288
NM_033274	TP53	CANCER	hsa-miR-185
NM_033274	TP53	CANCER	hsa-miR-650
NM_033274	TP53	CANCER	hsa-miR-885
NM_033274	TP53	CANCER	hsa-miR-1207
NM_033274	TP53	CANCER	hsa-miR-24
NM_033274	TP53	CANCER	hsa-miR-296
NM_033274	TP53	CANCER	hsa-miR-342
NM_033274	TP53	CANCER	hsa-miR-608
NM_033274	TP53	CANCER	hsa-miR-876
NM_033274	TP53	CANCER	hsa-miR-453
NM_033274	TP53	CANCER	hsa-miR-30a
NM_033274	TP53	CANCER	hsa-miR-223
NM_033274	TP53	CANCER	hsa-miR-1294
NM_033274	TP53	CANCER	hsa-miR-19a
NM_033274	TP53	CANCER	hsa-miR-636
NM_033274	TP53	CANCER	hsa-miR-491
NM_033274	TP53	CANCER	hsa-miR-331
NM_033274	TP53	CANCER	hsa-miR-421
NM_033274	TP53	CANCER	hsa-miR-513a
NM_033274	TP53	CANCER	hsa-miR-27a
NM_033274	TP53	CANCER	hsa-miR-197
NM_033274	TP53	CANCER	hsa-miR-642
NM_033274	TP53	CANCER	hsa-miR-1274a
NM_033274	TP53	CANCER	hsa-miR-518d
NM_033274	TP53	CANCER	hsa-miR-573
NM_033274	TP53	CANCER	hsa-miR-1202
NM_033274	TP53	CANCER	hsa-miR-647
NM_033274	TP53	CANCER	hsa-miR-218
NM_033274	TP53	CANCER	hsa-miR-1303
NM_033274	TP53	CANCER	hsa-miR-498
NM_000206	ERBB2	CANCER	hsa-miR-548d
NM_000206	ERBB2	CANCER	hsa-miR-548n
NM_000206	ERBB2	CANCER	hsa-miR-559
NM_000206	ERBB2	CANCER	hsa-miR-660
NM_000206	ERBB2	CANCER	hsa-miR-1197
NM_000206	ERBB2	CANCER	hsa-miR-512
NM_000206	ERBB2	CANCER	hsa-miR-520g
NM_000206	ERBB2	CANCER	hsa-miR-922
NM_000206	ERBB2	CANCER	hsa-miR-1308
NM_000206	ERBB2	CANCER	hsa-miR-1825
NM_000206	ERBB2	CANCER	hsa-miR-1280
NM_000206	ERBB2	CANCER	hsa-miR-1224
NM_000206	ERBB2	CANCER	hsa-miR-331
NM_000206	ERBB2	CANCER	hsa-miR-125b
NM_000206	ERBB2	CANCER	hsa-miR-1237
NM_000206	ERBB2	CANCER	hsa-miR-1266
NM_000206	ERBB2	CANCER	hsa-miR-532
NM_000206	ERBB2	CANCER	hsa-miR-1236
NM_000206	ERBB2	CANCER	hsa-miR-875
NM_000206	ERBB2	CANCER	hsa-miR-1252
NM_000206	ERBB2	CANCER	hsa-miR-485
NM_000206	ERBB2	CANCER	hsa-miR-298
NM_000206	ERBB2	CANCER	hsa-miR-657
NM_000206	ERBB2	CANCER	hsa-miR-1254
NM_000206	ERBB2	CANCER	hsa-miR-1207
NM_000206	ERBB2	CANCER	hsa-miR-1292
NM_000206	ERBB2	CANCER	hsa-miR-486
NM_000206	ERBB2	CANCER	hsa-miR-886
NM_000206	ERBB2	CANCER	hsa-miR-193a
NM_000206	ERBB2	CANCER	hsa-miR-609
NM_000206	ERBB2	CANCER	hsa-miR-593
NM_000206	ERBB2	CANCER	hsa-miR-524
NM_000206	ERBB2	CANCER	hsa-miR-1296
NM_000206	ERBB2	CANCER	hsa-miR-1260
NM_000206	ERBB2	CANCER	hsa-miR-1274a
NM_000206	ERBB2	CANCER	hsa-miR-1299
NM_000206	ERBB2	CANCER	hsa-miR-1224
NM_000206	ERBB2	CANCER	hsa-miR-518a
NM_000206	ERBB2	CANCER	hsa-miR-1202
NM_000206	ERBB2	CANCER	hsa-miR-375
NM_000206	ERBB2	CANCER	hsa-miR-450b
NM_001853	RNPEPL1	NON-CANCER	hsa-miR-124
NM_001853	RNPEPL1	NON-CANCER	hsa-miR-634
NM_001853	RNPEPL1	NON-CANCER	hsa-miR-29a
NM_001853	RNPEPL1	NON-CANCER	hsa-miR-454
NM_001853	RNPEPL1	NON-CANCER	hsa-miR-654
NM_001853	RNPEPL1	NON-CANCER	hsa-miR-128
NM_001853	RNPEPL1	NON-CANCER	hsa-miR-220b
NM_001853	RNPEPL1	NON-CANCER	hsa-miR-1226
NM_001853	RNPEPL1	NON-CANCER	hsa-miR-484
NM_001853	RNPEPL1	NON-CANCER	hsa-miR-148a
NM_001853	RNPEPL1	NON-CANCER	hsa-miR-338
NM_001853	RNPEPL1	NON-CANCER	hsa-miR-1280
NM_001853	RNPEPL1	NON-CANCER	hsa-miR-1224
NM_001853	RNPEPL1	NON-CANCER	hsa-miR-331
NM_001853	RNPEPL1	NON-CANCER	hsa-miR-339
NM_001853	RNPEPL1	NON-CANCER	hsa-miR-1274b
NM_001853	RNPEPL1	NON-CANCER	hsa-miR-150
NM_001853	RNPEPL1	NON-CANCER	hsa-miR-532
NM_001853	RNPEPL1	NON-CANCER	hsa-miR-1205
NM_001853	RNPEPL1	NON-CANCER	hsa-miR-324
NM_001853	RNPEPL1	NON-CANCER	hsa-miR-612
NM_001853	RNPEPL1	NON-CANCER	hsa-miR-139
[truncated: 29,212 more rows]

## Sheet: List of miRNA targets
Table S1: miRNA targeted disease genes category and their corresponding number and name of miRNA hit
List of unique miRNAs that targets human disease genes
Total number of miRNAs that target disease genes in our study = 580
miRNA ID
hsa-let-7a
hsa-let-7b
hsa-let-7c
hsa-let-7d
hsa-let-7f
hsa-let-7g
hsa-let-7i
hsa-miR-1
hsa-miR-100
hsa-miR-101
hsa-miR-103
hsa-miR-105
hsa-miR-107
hsa-miR-10a
hsa-miR-10b
hsa-miR-1178
hsa-miR-1179
hsa-miR-1180
hsa-miR-1181
hsa-miR-1182
hsa-miR-1183
hsa-miR-1184
hsa-miR-1185
hsa-miR-1197
hsa-miR-1200
hsa-miR-1201
hsa-miR-1202
hsa-miR-1203
hsa-miR-1204
hsa-miR-1205
hsa-miR-1206
hsa-miR-1207
hsa-miR-1208
hsa-miR-122
hsa-miR-1224
hsa-miR-1225
hsa-miR-1226
hsa-miR-1227
hsa-miR-1228
hsa-miR-1229
hsa-miR-1231
hsa-miR-1233
hsa-miR-1234
hsa-miR-1236
hsa-miR-1237
hsa-miR-1238
hsa-miR-124
hsa-miR-1243
hsa-miR-1244
hsa-miR-1245
hsa-miR-1246
hsa-miR-1247
hsa-miR-1248
hsa-miR-1249
hsa-miR-1250
hsa-miR-1251
hsa-miR-1252
hsa-miR-1253
hsa-miR-1254
hsa-miR-1255a
hsa-miR-1255b
hsa-miR-1256
hsa-miR-1257
hsa-miR-1258
hsa-miR-1259
hsa-miR-125a
hsa-miR-125b
hsa-miR-126
hsa-miR-1260
hsa-miR-1261
hsa-miR-1262
hsa-miR-1263
hsa-miR-1264
hsa-miR-1265
hsa-miR-1266
hsa-miR-1267
hsa-miR-1268
hsa-miR-1269
hsa-miR-127
hsa-miR-1270
hsa-miR-1271
hsa-miR-1272
hsa-miR-1273
hsa-miR-1274a
hsa-miR-1274b
hsa-miR-1275
hsa-miR-1276
hsa-miR-1277
hsa-miR-1278
hsa-miR-1279
hsa-miR-128
hsa-miR-1280
hsa-miR-1281
hsa-miR-1282
hsa-miR-1283
hsa-miR-1284
hsa-miR-1285
hsa-miR-1286
hsa-miR-1287
hsa-miR-1288
hsa-miR-1289
hsa-miR-129
hsa-miR-1290
hsa-miR-1291
hsa-miR-1292
hsa-miR-1293
hsa-miR-1294
hsa-miR-1295
hsa-miR-1296
hsa-miR-1297
hsa-miR-1298
hsa-miR-1299
hsa-miR-1300
hsa-miR-1301
hsa-miR-1302
hsa-miR-1303
hsa-miR-1304
hsa-miR-1305
hsa-miR-1306
hsa-miR-1307
hsa-miR-1308
hsa-miR-130a
hsa-miR-130b
hsa-miR-132
hsa-miR-1321
hsa-miR-1322
hsa-miR-1323
hsa-miR-1324
hsa-miR-133a
hsa-miR-134
hsa-miR-135a
hsa-miR-135b
hsa-miR-136
hsa-miR-137
hsa-miR-138
hsa-miR-139
hsa-miR-140
hsa-miR-141
hsa-miR-142
hsa-miR-143
hsa-miR-144
hsa-miR-145
hsa-miR-146a
hsa-miR-146b
hsa-miR-147
hsa-miR-147b
hsa-miR-148a
hsa-miR-148b
hsa-miR-149
hsa-miR-150
hsa-miR-151
hsa-miR-152
hsa-miR-153
hsa-miR-154
hsa-miR-155
hsa-miR-15a
hsa-miR-15b
hsa-miR-16
hsa-miR-17
hsa-miR-181a
hsa-miR-181b
hsa-miR-181c
hsa-miR-181d
hsa-miR-182
hsa-miR-1825
hsa-miR-1826
hsa-miR-1827
hsa-miR-183
hsa-miR-184
hsa-miR-185
hsa-miR-186
hsa-miR-187
hsa-miR-188
hsa-miR-18a
hsa-miR-18b
hsa-miR-190
hsa-miR-190b
hsa-miR-191
hsa-miR-192
hsa-miR-193a
hsa-miR-193b
hsa-miR-194
hsa-miR-195
hsa-miR-196a
hsa-miR-196b
hsa-miR-197
hsa-miR-198
hsa-miR-199a
hsa-miR-199b
hsa-miR-19a
hsa-miR-19b
hsa-miR-200a
hsa-miR-200b
hsa-miR-200c
hsa-miR-202
hsa-miR-203
hsa-miR-204
hsa-miR-205
hsa-miR-206
hsa-miR-208a
hsa-miR-208b
hsa-miR-20a
hsa-miR-20b
hsa-miR-21
hsa-miR-210
hsa-miR-211
hsa-miR-212
hsa-miR-214
hsa-miR-215
hsa-miR-216a
hsa-miR-216b
hsa-miR-217
hsa-miR-218
hsa-miR-219
hsa-miR-219-1
hsa-miR-219-2
hsa-miR-22
hsa-miR-220a
hsa-miR-220b
hsa-miR-220c
hsa-miR-221
hsa-miR-222
hsa-miR-223
hsa-miR-224
hsa-miR-23a
hsa-miR-23b
hsa-miR-24
hsa-miR-25
hsa-miR-26a
hsa-miR-26b
hsa-miR-27a
hsa-miR-27b
hsa-miR-28
hsa-miR-296
hsa-miR-297
hsa-miR-298
hsa-miR-299
hsa-miR-29a
hsa-miR-29b
hsa-miR-300
hsa-miR-301a
hsa-miR-301b
hsa-miR-302a
hsa-miR-302c
hsa-miR-302e
hsa-miR-302f
hsa-miR-30a
hsa-miR-30b
hsa-miR-30c
hsa-miR-30d
hsa-miR-30e
hsa-miR-31
hsa-miR-32
hsa-miR-320a
hsa-miR-320b
hsa-miR-320c
hsa-miR-323
hsa-miR-324
hsa-miR-325
hsa-miR-326
hsa-miR-328
hsa-miR-329
hsa-miR-330
hsa-miR-331
hsa-miR-335
hsa-miR-337
hsa-miR-338
hsa-miR-339
hsa-miR-33a
hsa-miR-33b
hsa-miR-340
hsa-miR-342
hsa-miR-345
hsa-miR-346
hsa-miR-34a
hsa-miR-34b
hsa-miR-34c
hsa-miR-361
hsa-miR-362
hsa-miR-363
hsa-miR-365
hsa-miR-367
hsa-miR-369
hsa-miR-370
hsa-miR-371
hsa-miR-372
hsa-miR-373
hsa-miR-374a
hsa-miR-374b
hsa-miR-375
hsa-miR-376a
hsa-miR-376c
hsa-miR-377
hsa-miR-378
hsa-miR-379
hsa-miR-380
hsa-miR-381
hsa-miR-382
hsa-miR-383
hsa-miR-384
hsa-miR-409
hsa-miR-410
hsa-miR-411
hsa-miR-412
hsa-miR-421
hsa-miR-422a
hsa-miR-423
hsa-miR-424
hsa-miR-425
hsa-miR-429
hsa-miR-431
hsa-miR-432
hsa-miR-433
hsa-miR-448
hsa-miR-449a
hsa-miR-450a
hsa-miR-450b
hsa-miR-451
hsa-miR-452
hsa-miR-453
hsa-miR-454
hsa-miR-455
hsa-miR-483
hsa-miR-484
hsa-miR-485
hsa-miR-486
hsa-miR-487a
hsa-miR-487b
hsa-miR-488
hsa-miR-489
hsa-miR-490
hsa-miR-491
hsa-miR-492
hsa-miR-493
hsa-miR-494
hsa-miR-495
hsa-miR-496
hsa-miR-497
hsa-miR-498
hsa-miR-499
hsa-miR-500
hsa-miR-501
hsa-miR-502
hsa-miR-503
hsa-miR-504
hsa-miR-505
hsa-miR-506
hsa-miR-507
hsa-miR-508
hsa-miR-509
hsa-miR-509-3
hsa-miR-510
hsa-miR-511
hsa-miR-512
hsa-miR-513a
hsa-miR-513b
hsa-miR-513c
hsa-miR-514
hsa-miR-515
hsa-miR-516a
hsa-miR-516b
hsa-miR-517a
hsa-miR-517b
hsa-miR-518a
hsa-miR-518b
hsa-miR-518c
hsa-miR-518d
hsa-miR-518e
hsa-miR-519a
hsa-miR-519b
hsa-miR-519c
hsa-miR-519d
hsa-miR-519e
hsa-miR-520a
hsa-miR-520b
hsa-miR-520d
hsa-miR-520e
hsa-miR-520f
hsa-miR-520g
hsa-miR-521
hsa-miR-522
hsa-miR-523
hsa-miR-524
hsa-miR-525
hsa-miR-526b
hsa-miR-532
hsa-miR-539
hsa-miR-541
hsa-miR-542
hsa-miR-543
hsa-miR-544
hsa-miR-545
hsa-miR-548a
hsa-miR-548b
hsa-miR-548c
hsa-miR-548d
hsa-miR-548e
hsa-miR-548f
hsa-miR-548g
hsa-miR-548h
hsa-miR-548i
hsa-miR-548j
hsa-miR-548k
hsa-miR-548l
hsa-miR-548m
hsa-miR-548n
hsa-miR-548o
hsa-miR-548p
hsa-miR-549
hsa-miR-550
hsa-miR-551a
hsa-miR-551b
hsa-miR-552
hsa-miR-553
hsa-miR-554
hsa-miR-555
hsa-miR-556
hsa-miR-557
hsa-miR-558
hsa-miR-559
hsa-miR-561
hsa-miR-562
hsa-miR-563
hsa-miR-564
hsa-miR-566
hsa-miR-567
hsa-miR-568
hsa-miR-569
hsa-miR-570
hsa-miR-571
hsa-miR-572
hsa-miR-573
hsa-miR-574
hsa-miR-575
hsa-miR-576
hsa-miR-577
hsa-miR-578
hsa-miR-579
hsa-miR-580
hsa-miR-581
hsa-miR-582
hsa-miR-583
hsa-miR-584
hsa-miR-585
hsa-miR-586
hsa-miR-587
hsa-miR-588
hsa-miR-589
hsa-miR-590
hsa-miR-591
hsa-miR-592
hsa-miR-593
hsa-miR-595
hsa-miR-596
hsa-miR-597
hsa-miR-598
hsa-miR-599
hsa-miR-600
hsa-miR-601
hsa-miR-602
hsa-miR-603
hsa-miR-604
hsa-miR-605
hsa-miR-606
hsa-miR-607
hsa-miR-608
hsa-miR-609
hsa-miR-610
hsa-miR-611
hsa-miR-612
hsa-miR-613
hsa-miR-614
hsa-miR-615
hsa-miR-616
hsa-miR-617
hsa-miR-618
hsa-miR-619
hsa-miR-620
hsa-miR-621
hsa-miR-622
hsa-miR-623
hsa-miR-624
hsa-miR-625
hsa-miR-626
hsa-miR-627
hsa-miR-628
hsa-miR-629
hsa-miR-630
hsa-miR-631
hsa-miR-632
hsa-miR-633
hsa-miR-634
hsa-miR-635
hsa-miR-636
hsa-miR-637
hsa-miR-638
hsa-miR-639
hsa-miR-640
hsa-miR-641
hsa-miR-642
hsa-miR-643
hsa-miR-644
hsa-miR-645
hsa-miR-646
hsa-miR-647
hsa-miR-648
hsa-miR-649
hsa-miR-650
hsa-miR-651
hsa-miR-652
hsa-miR-653
hsa-miR-654
hsa-miR-655
hsa-miR-656
hsa-miR-657
hsa-miR-658
hsa-miR-659
hsa-miR-660
hsa-miR-661
hsa-miR-662
hsa-miR-663
hsa-miR-663b
hsa-miR-664
hsa-miR-665
hsa-miR-668
hsa-miR-671
hsa-miR-675
hsa-miR-7
hsa-miR-708
hsa-miR-720
hsa-miR-744
hsa-miR-758
hsa-miR-760
hsa-miR-765
hsa-miR-766
hsa-miR-767
hsa-miR-768
hsa-miR-769
hsa-miR-770
hsa-miR-802
hsa-miR-873
hsa-miR-874
hsa-miR-875
hsa-miR-876
hsa-miR-877
hsa-miR-885
hsa-miR-886
hsa-miR-887
hsa-miR-888
hsa-miR-889
hsa-miR-890
hsa-miR-891a
hsa-miR-891b
hsa-miR-892a
hsa-miR-892b
hsa-miR-9
hsa-miR-920
hsa-miR-921
hsa-miR-922
hsa-miR-923
hsa-miR-924
hsa-miR-92a
hsa-miR-93
hsa-miR-933
hsa-miR-934
hsa-miR-935
hsa-miR-936
hsa-miR-937
hsa-miR-938
hsa-miR-939
hsa-miR-940
hsa-miR-941
hsa-miR-942
hsa-miR-943
hsa-miR-944
hsa-miR-95
hsa-miR-96
hsa-miR-98
hsa-miR-99a
hsa-miR-99b
