# Supplementary material for: Insights into the miRNA regulations in human disease genes
Source: BMC Genomics. 2014 Nov 21;15(1):1010. doi: 10.1186/1471-2164-15-1010 (PMC4256923; doi:10.1186/1471-2164-15-1010)
Supplement: Supplementary file 2 — Additional file 2: Table S2: miRNA targeted disease genes and their different characteristics (gene subcomponents, miRNA expression, gene duplication, evolutionary rates, mRNA decay rate, AU rich element, CpG methylation, Histone modifications) analyzed in our study. (XLSX 36 KB) [file 12864_2014_6713_MOESM2_ESM.xlsx]

## Sheet: Table S2
Supplementary Table S2: miRNA targeted disease genes and their different characteristics (gene subcomponents, miRNA expression, gene duplication, evolutionary rates, mRNA decay rate, AU rich element, CpG methylation, Histone modifications) analyzed in our study.
Refseq ID	Disease Type	mRNA expression level	miRNA expression level	3'UTR lengths	5'UTR lengths	Transcript length	Paralogs	Evolutionary rates	AREScores	mRNA Decay Rates	histone modification	CpG methylation
NM_001243661	CANCER	19.0365	8.62502		231	5558	Singleton	0.441894	27.35	0.088	455	0.966667
NM_005751	CANCER	19.0981	8.25538	2276	260		Singleton		10.4	0.122	586	0.973788
NM_018313	CANCER	19.3058	8.41785	1164	72	6844	Duplicate	0.117647	4.9	0.118	2459
NM_032447	CANCER	20.6538	8.81177	210	90		Duplicate	0.0982143	4.65	0.115	404	0.932837
NM_002456	CANCER	21.0423	8.76843	568	89	6670	Singleton	0.198758	5.2	0.353	622	1
NM_199131	CANCER	21.0558	8.21501	2112	212		Singleton	0.230769	9.1	0.124	489	0.964015
NM_153264	CANCER	21.4712	8.14584		44		Singleton	0.0877193	22.3	0.138	787	0.949653
NM_018557	CANCER	21.6558	8.44795	1120	394		Duplicate	0.041958	1.3	0.277	794
NM_198580	CANCER	21.7962	7.82686	2710	11	6313	Singleton	0.107143	20.7	0.1	2028
NM_015530	CANCER	21.9423	7.83595	15	395	2388	Duplicate	0.175299		0.217	534
NM_206948	CANCER	22.2962	8.04094	2042	988		Singleton	0.0994475	8.2	0.128	500	0.946023
NM_001145798	CANCER	23.4385	8.0635		49		Duplicate	0.625	9.8	0.172	521	1
NM_014787	CANCER	28.9923	8.15465	1353		8195	Duplicate	0.190476	3.3	0.432	731	1
NM_016081	CANCER	29.5538	9.08478	337	206	7859	Singleton	0.0490603		0.095	484	0.985714
NM_153051	CANCER	30.0827	7.10058		208	3450	Duplicate	0.0609707		0.14
NM_007022	CANCER	34.0769	7.92715	2034	221	5023	Singleton		6.5	0.144	469	0.951007
NM_199262	CANCER	36.7212	8.50062	615		7947	Singleton			0.118	1109	0.92
NM_020693	CANCER	38.65	8.44737	303	347		Duplicate	0.0538245	3	0.448	718	1
NM_004956	CANCER	39.6308	8.0086	318			Duplicate	0.0545455	11.7
NM_015515	CANCER	40.8058	8.15617	1992		2687	Singleton	0.0992366	6.5	0.515	703	1
NM_198935	CANCER	41.4115	8.76586	269			Singleton	0.552632	1
NM_173200	CANCER	43.8442	7.85256		296		Duplicate			0.122	429	1
NM_005761	CANCER	47.0635	7.2967	1720		7991	Duplicate	0.0524476		0.119	317	0.945833
NM_025245	CANCER	50.4885	7.92183	990	918		Duplicate	0.0315186	2.6	0.074	967	0.931363
NM_020820	CANCER	57.7788	7.03599	310	71	1046	Singleton	0.658824		0.117	748	0.977778
NM_007232	CANCER	69.1404	8.15295	465	27		Duplicate	0.0419141	1.3	0.159	629	0.93547
NM_033016	CANCER	70.8865	8.46694		123		Duplicate	0.0647773	3.6	0.11	260	0.959621
NM_213636	CANCER	71.8462	9.14703	531		2425	Duplicate	0.0519481	8.2	0.13	677	1
NM_177438	CANCER	73.3019	8.1303		28	2277	Duplicate	0.293698	4.9	0.108	391	0.908085
NM_014888	CANCER	77.275	7.90981		602		Duplicate	0.0886076	9.5	0.142	715	1
NM_003494	CANCER	80.2808	8.07342	912			Duplicate	0.131148	2.3	0.194	933	0.967201
NM_133372	CANCER	84.4558	8.08914	2674		1856	Duplicate		3.3		611	0.984003
NM_002302	CANCER	87.0558	8.92822	1080	1213		Singleton	0.0742857	1.3	0.112	651	1
NM_017818	CANCER	89.0538	7.64114		351		Duplicate	0.704545	25.85	0.121	394	1
NM_152676	CANCER	91.2	7.53214	2001	385	1891	Duplicate			0.122	435	1
NM_025225	CANCER	96.6154	8.28611	225			Duplicate	0.146667	13.1	0.123	396
NM_014849	CANCER	105.835	7.84546		129		Duplicate	0.0466783	7.2	0.057	632	0.973326
NM_152439	CANCER	112.865	9.39564	62		5152	Singleton	1			1768
NM_018131	CANCER	131.554	6.67602	1105		1427	Duplicate	0.0514424		0.112	648	0.97619
NM_015912	CANCER	133.862	7.93294	45		804	Duplicate	0.115479	2.3	0.11	726	0.975895
NM_014228	CANCER	146.792	6.89175	1236		5482	Singleton	0.306977	2.6	0.178	1135	0.912872
NM_003851	CANCER	154.619	7.57703	1338		5214	Singleton	0.031746	2.3	0.076	648
NM_017491	CANCER	175.465	7.87221	1283	1042	3320	Duplicate	0.39809		0.393	723
NM_152751	CANCER	194.273	9.07116	849		3573	Duplicate	0.127551		0.056	629	0.962879
NM_015917	CANCER	225.173	7.77571	2037	197	4498	Duplicate		4.3		390	0.979011
NM_052891	CANCER	279.387	7.98039	1405	125	2717	Duplicate	0.027972	1	0.13	374
NM_002310	CANCER	286.819	8.10794	1731	81	6238	Singleton	0.0248447	2	0.116	536	0.995
NM_001243743	CANCER	433.738	8.32117				Singleton	0.023913	2.3	0.115	774	1
NM_006060	CANCER	711.335	8.46847	590	225	6808	Singleton	0.039532		0.3	501	0.936615
NM_002627	CANCER	2016.1	7.96173	626	1061	1867	Duplicate	0.027972	5.2	0.161	821	0.96875
NM_000066	NON-CANCER			2383	86		Duplicate	0.3	12.45	0.144	452	0.95
NM_000081	NON-CANCER			899	205	2704	Singleton	0.572727			327	0.920109
NM_000088	NON-CANCER			239	92		Singleton	0.146667	11.15	0.391	847	0.95
NM_000127	NON-CANCER			126	570	3669	Singleton	0.248366		0.163
NM_000189	CANCER				304	6676	Duplicate	0.0157978	9.2	0.101	676	1
NM_000204	NON-CANCER						Singleton	1.33333	6.2	0.128	559	0.979167
NM_000206	CANCER			617	237		Singleton	0.0780142		0.124	324	0.962963
NM_000324	NON-CANCER						Singleton	0.165049	7.5	0.106	699	0.9
NM_000683	NON-CANCER			1724	88		Duplicate	0.126953		0.116	369	0.921317
NM_000728	NON-CANCER			934	787	934	Duplicate	0.2891	2.6	0.207	1114	0.921082
NM_000749	NON-CANCER			1001	52		Duplicate	0.145455	3.9	0.216	620	0.970379
NM_000889	NON-CANCER			1653		2339	Singleton	0.158537	3.9	0.145	505	0.939394
NM_000943	CANCER						Duplicate	0.0226629	23.05	0.163	692	1
NM_001001694	NON-CANCER			202			Singleton	0.541667		0.11	752
NM_001004439	NON-CANCER			1974			Singleton	0.424242	3.9	0.083	379	0.978462
NM_001006939	NON-CANCER			2670	603		Duplicate	0.822093	12.9	0.135	495	0.875
NM_001007595	NON-CANCER			1697	127		Singleton	0.195876	4.3	0.114	775	0.916667
NM_001017368	NON-CANCER			367	161	1993	Singleton	0.227723	1	0.125	830
NM_001029883	NON-CANCER						Duplicate	0.294118	3.9	0.126	645	0.982143
NM_001033858	NON-CANCER			1948	369		Duplicate	0.0478469	5.9	0.109	357	0.924242
NM_001039523	CANCER			935		5033	Duplicate	0.122807	2.6	0.081	409	0.946534
NM_001040701	NON-CANCER				8		Duplicate	0.0810811	37.3	0.088	727	0.890449
NM_001048230	NON-CANCER			2034	101		Duplicate	0.167331	5.9	0.055	434	0.931723
NM_001093772	NON-CANCER			1683			Duplicate	0.194444	15.8	0.211	698	0.966667
NM_001098	NON-CANCER			1369	226	4390	Singleton	0.222222	8.5	0.122	708
NM_001098213	NON-CANCER			479		2558	Duplicate	0.0947368	1.3	0.166	561	0.9
NM_001102470	NON-CANCER			382	179		Singleton	0.0955414		0.121	834	0.8
NM_001114382	NON-CANCER			1614	310		Duplicate	0.178571	8		548	0.954715
NM_001146151	NON-CANCER			1449			Singleton	0.319149		0.083	476	0.952774
NM_001160264	NON-CANCER						Singleton	0.630631	10.8	0.141	550	0.958333
NM_001172432	NON-CANCER			1568	276		Singleton	0.0735294	14.4	0.072	589	0.972857
NM_001193350	NON-CANCER			862	189		Duplicate	0.0686813		0.08	479	0.976146
NM_001195141	NON-CANCER			569	244		Duplicate	0.273438	1	0.111	480	0.943128
NM_001211	NON-CANCER			2301			Duplicate	0.198238	19.7	0.358	533	0.939394
NM_001236	NON-CANCER					2643	Duplicate	0.0451977	10.5	0.169	1177	0.940878
NM_001256814	NON-CANCER			1514	210	1976	Singleton	0.55	7.9	0.088	833	0.95
NM_001267866	NON-CANCER				188		Duplicate	0.488038	4.6		783	1
NM_001340	NON-CANCER				101		Singleton	0.792453	19	0.177	458	0.960311
NM_001360	NON-CANCER			353	210		Duplicate	0.24406		0.091	587	1
NM_001425	NON-CANCER			1626		1270	Duplicate	0.0291005	11	0.238	629	1
NM_001462	NON-CANCER			187	13		Singleton	0.0785714	8.8	0.025	2089	0.982143
NM_001677	NON-CANCER			580	133		Singleton	0.0523256	2.6	0.131	452	1
NM_001738	NON-CANCER			1040	465		Duplicate	0.121622		0.109	572	1
NM_001759	NON-CANCER			2659	642		Singleton	0.36	9	0.104	827
NM_001853	NON-CANCER			839		702	Duplicate	0.393715		0.081	762	0.87005
NM_001855	NON-CANCER			737		685	Singleton	0.129213	1.3	0.184	755	1
NM_001877	NON-CANCER			397	71		Singleton	0.487437	2.6	0.122	608	0.952381
NM_001907	NON-CANCER			63			Singleton	1.03922	5.2	0.196	719	0.996825
NM_001928	NON-CANCER			96	78		Singleton	0.152542	2.6	0.102	781	1
NM_001939	NON-CANCER			548	114	645	Singleton	0.104839		0.006	634	0.900977
NM_001995	NON-CANCER			1930	1186	4719	Duplicate	0.0861423	1		1546	0.9
NM_002125	NON-CANCER			784	124	574	Duplicate	0.0416667		0.081	480	0.952273
NM_002152	NON-CANCER				22		Singleton	0.125	9.2	0.207	856	1
NM_002195	NON-CANCER			215			Singleton	0.130435		0.073	940	1
NM_002206	NON-CANCER				195		Singleton	0.134146	36.6	0.054	495	0.968919
NM_002221	NON-CANCER						Singleton	0.179487	4.9	0.019	568	0.957305
NM_002246	NON-CANCER				31		Duplicate	0.0982906	46.9	0.12	483
NM_002286	NON-CANCER			412	591	1136	Duplicate	0.0157978	1.3	0.075	972	0.913607
NM_002304	NON-CANCER				138		Duplicate	0.632432	15.75	0.188
NM_002362	NON-CANCER			497	37		Singleton	0.133333		0.038	603	1
NM_002379	CANCER			1818	165	3939	Singleton	0.116279	15.3	0.065	733
NM_002449	NON-CANCER			2391	37		Singleton	0.212	9	0.104	452	0.938169
NM_002511	NON-CANCER			2332		1083	Duplicate	0.30303	10.3	0.02
NM_002566	NON-CANCER				332	1374	Singleton	0.0337224	6.7	0.227	905
NM_002697	NON-CANCER			2584	169	4080	Duplicate	0.159435	9.8	0.117	508
NM_002851	NON-CANCER			1444	93	2981	Singleton	0.692308	7.7	0.1	2906	1
NM_002963	CANCER			1800			Singleton		3	0.295	527
NM_002972	NON-CANCER			2289	149		Duplicate	0.237705	7.2	0.248	523	0.963499
NM_003073	NON-CANCER			1093	316	7906	Duplicate	1.14286	5.2	0.131	635	0.959272
NM_003305	NON-CANCER						Singleton	0.129252	35.75	0.129	564
NM_003324	NON-CANCER			1083			Duplicate	0.145833	2.6	0.128	588	0.978723
NM_003357	NON-CANCER			1367		1379	Duplicate	0.125654	5.2	0.14	520	0.986772
NM_003371	CANCER			2225	240		Singleton	0.0291005	12.7	0.132	386
NM_003662	NON-CANCER			1629	22	625	Duplicate	0.243083	2.6	0.141	870	0.965432
NM_003705	NON-CANCER			1559	77		Singleton	0.161765	8.8	0.086	933
NM_003959	NON-CANCER			817	218	6777	Singleton	0.545455	1.3	0.054	544	0.981481
NM_004070	NON-CANCER				100	5967	Singleton	0.521739	14.1	0.068	1072	1
NM_004137	NON-CANCER			45		6673	Singleton	0.0890052			811	0.916667
NM_004145	NON-CANCER			2751			Singleton	0.306452	8.7	0.102	335	0.904166
NM_004172	NON-CANCER				563	7484	Singleton	0.492647	11.4	0.119	454	1
NM_004187	NON-CANCER			144			Duplicate	0.0787879			452	0.966353
NM_004274	CANCER			1092	279	2996	Singleton	0.257143	1	0.14	385	0.960784
NM_004326	NON-CANCER				397	1968	Singleton	0.579832	3.6		424	0.970588
NM_004391	NON-CANCER						Duplicate	0.354839	7.8	0.068	409	0.980939
NM_004504	CANCER			929	14		Singleton	0.394737	2.6	0.118	781
NM_004728	NON-CANCER			618	450	1836	Singleton	0.240534	1	0.399	505	0.961686
NM_004741	CANCER				379	4157	Duplicate	0.0323858	1.3
NM_004761	NON-CANCER			458	3	8273	Singleton	0.0938776			550	0.929922
NM_004852	CANCER					3489	Singleton	0.39759	10.1	0.112	1335	0.969912
NM_005010	NON-CANCER						Singleton	0.125	7.8	0.123	953	1
NM_005026	NON-CANCER				333		Duplicate	0.166667	14.3	0.132	633
NM_005048	NON-CANCER			858	746	4268	Duplicate	0.122222		0.065	651	0.971712
NM_005073	NON-CANCER			1173			Singleton	0.275862		0.109	1257	1
NM_005086	NON-CANCER			870	30		Singleton	0.390909	3.9	0.362	370	1
NM_005099	NON-CANCER			2353	230	4057	Duplicate	0.161538	5.2	0.195	552	0.977273
NM_005199	CANCER			1622	76		Singleton	0.0347679	5.8	0.19	1158	1
NM_005316	NON-CANCER			1862			Duplicate		9	0.171	547	0.888889
NM_005357	NON-CANCER			647			Singleton	0.107143	5.2		486	0.953535
NM_005376	NON-CANCER			538			Singleton	0.414729	1	0.106	160	0.888889
NM_005604	NON-CANCER			1354	153	5589	Singleton	0.434783	3.9	0.224	771
NM_005638	NON-CANCER			1274			Singleton	0.0728155	4.6	0.138	453	0.93266
NM_005675	NON-CANCER				113	4996	Singleton	0.0487805	2.3	0.154	439	0.942714
NM_005683	NON-CANCER			956			Singleton	0.278689	2.6	0.113	291	0.945556
NM_005711	CANCER			1416		7419	Duplicate	0.301799	2.6	0.117	540
NM_005896	NON-CANCER			408	1120		Duplicate	0.0308642	1	0.117	399	0.92687
NM_005924	CANCER				190	8734	Singleton	0.0371499		0.131	954
NM_006068	NON-CANCER			577	536		Singleton	1.18182		0.031	559	0.98101
NM_006197	NON-CANCER			352	146	6589	Duplicate	0.0918919		0.128	387	0.947979
NM_006226	CANCER			530	56	606	Duplicate			0.229	654	0.983289
NM_006257	CANCER			944	8		Singleton	0.205882	11.1	0.134	418	1
NM_006290	NON-CANCER				163		Duplicate	0.146154	26.6	0.091
NM_006306	CANCER			901	980		Singleton	0.293706	3.9		587
NM_006507	CANCER			271	322		Singleton		1.3
NM_006790	NON-CANCER			291		3619	Duplicate	0.023913	1.3		559	0.938823
NM_006918	CANCER			1977		1876	Duplicate		4.9		558	0.978022
NM_006998	NON-CANCER				11		Duplicate	1.28916	11.1		684	0.940915
NM_007162	NON-CANCER			458	128	689	Duplicate	0.371765		0.084	609	0.960714
NM_007166	NON-CANCER				59		Duplicate	0.785714	18.95	0.157	1025	1
NM_012116	NON-CANCER			423		8722	Singleton	0.301887	10.3	0.107	706	0.957143
NM_012152	NON-CANCER				116		Singleton	0.197183	8.5	0.139	632	1
NM_012213	NON-CANCER						Singleton	0.397849	20.2	0.112
NM_012254	NON-CANCER			631		2682	Duplicate	0.244444		0.135	586	1
NM_012409	NON-CANCER				71	722	Singleton	0.10084	15.7	0.098	563
NM_012421	CANCER			2278			Duplicate	0.0442962	10.2	0.246	652
NM_013251	NON-CANCER			558	108		Duplicate	0.571627	1.3	0.02	924	0.916667
NM_013373	NON-CANCER			2010			Duplicate	1.23577	3.6		234	0.992151
NM_013975	NON-CANCER			1103	106		Singleton	0.0774194	3.9	0.047	480	0.989881
NM_014191	NON-CANCER			2305	409	6000	Singleton	0.48595	4.9	0.163	526	0.938842
NM_014317	NON-CANCER			757	513		Singleton	0.118421	3.9	0.117	158
NM_014383	NON-CANCER				394	6107	Singleton	0.409091	15.1		614
NM_014567	NON-CANCER					1353	Singleton	0.202247	4.3	0.12	443	0.97037
NM_014608	NON-CANCER			203		4802	Singleton	0.545455	2.3	0.129	1199	1
NM_014630	NON-CANCER			395			Singleton	0.052795		0.112	933	0.951476
NM_014633	NON-CANCER			2680	212		Singleton	0.378947	12.4	0.107
NM_014654	NON-CANCER				242		Singleton	0.107527		0.122	413	0.907051
NM_014906	NON-CANCER			1115		1213	Duplicate	0.846154			812
NM_014911	NON-CANCER			128			Singleton	0.158163	2.6	0.069	829	1
NM_015063	NON-CANCER			2605	82		Singleton	0.0226629		0.099	726	0.967055
NM_015092	NON-CANCER			2007			Singleton	0.171717		0.149	363	0.939286
NM_015097	NON-CANCER						Singleton	0.618182	32.3	0.045	475	0.913862
NM_015288	NON-CANCER			131		3362	Singleton	0.407407		0.152	2880	1
NM_015331	NON-CANCER						Singleton	0.107914	11.4	0.263	726	1
NM_015346	NON-CANCER			833	598	3299	Singleton	0.577039	1	0.129	711	1
NM_015634	NON-CANCER			1285	802	1252	Singleton	0.1	7.8		1349
NM_015922	NON-CANCER			1380		4817	Singleton	0.231788	11.95	0.145	358	1
NM_015963	NON-CANCER			725	1088	1500	Duplicate	0.108571		0.041	640	0.927285
NM_017420	NON-CANCER				315	1318	Duplicate	0.11875	8.5	0.224	710	1
NM_017449	NON-CANCER			1002			Singleton	0.178862	2.3	0.201	790	0.926687
NM_017534	NON-CANCER			1570	84	4140	Duplicate	0.112994	2.3	0.131	544	0.96829
NM_017637	NON-CANCER			1438	175	2318	Singleton	0.36	10.3	0.189	1725
NM_017662	NON-CANCER			1009	395		Duplicate	0.377778		0.271	709	0.936624
NM_018062	NON-CANCER			53			Duplicate	0.551724	13.9	0.104	704	0.888889
NM_018216	NON-CANCER			2340		7004	Duplicate	0.354167	6.6	0.204	433	0.975768
NM_018323	NON-CANCER			702	16		Duplicate	0.556701	1	0.294	882	0.931818
NM_018379	NON-CANCER			134	105	1284	Singleton	0.25			571
NM_018482	NON-CANCER			83			Duplicate	0.806818	1.3	0.117	887	0.972222
NM_020203	NON-CANCER			1621	457		Duplicate	0.116667	6.5	0.128	579
NM_020354	NON-CANCER				206		Singleton	0.205634		0.126	865	1
NM_020634	NON-CANCER			1174	280		Singleton	0.117647	4.9	0.12	289
NM_020708	NON-CANCER			710	69		Duplicate	0.46875	4.9	0.114	337	0.936462
NM_020848	NON-CANCER			496	83	2420	Duplicate	0.276836	2.3	0.413	535	1
NM_020918	NON-CANCER			2398		3497	Duplicate	0.125	5	0.081	381
NM_021813	NON-CANCER			474	42	1729	Singleton	0.124224		0.015	514	1
NM_022350	NON-CANCER			1278		1950	Singleton	0.0810811			1230
NM_022467	NON-CANCER			1596	848		Duplicate	0.0344828		0.243	610
NM_022765	NON-CANCER			767		2103	Singleton	0.611111	10.1	0.132	503	1
NM_023034	NON-CANCER			155	68	968	Duplicate	0.0248447	9.2	0.093	441	0.877778
NM_023915	NON-CANCER			92			Singleton	0.201681			514	0.94896
NM_024336	NON-CANCER						Singleton	1.28571	24.2	0.119	497	0.964509
NM_024580	CANCER			973	173	4321	Duplicate		1.3	0.121	389	1
NM_024593	NON-CANCER				136	7437	Singleton	0.317829		0.123	479	0.946013
NM_025180	CANCER						Singleton	0.196262	24	0.1	504	0.97684
NM_030593	NON-CANCER				38		Singleton	0.227723		0.209	897	1
NM_030625	CANCER			1336	429	2430	Duplicate	0.32167	10.7	0.419	584
NM_030756	NON-CANCER			1458			Duplicate	0.0560748	1	0.076	550	0.972109
NM_030777	NON-CANCER			778		984	Singleton	0.275362	2.3		1028	0.9264
NM_030906	NON-CANCER			454	313	5448	Duplicate	0.317829	1.3	0.035	511	0.931365
NM_030960	NON-CANCER					2851	Duplicate	0.204545	3.3	0.3	822	0.979167
NM_030973	NON-CANCER			343	75	6364	Singleton	0.447368		0.191	538	0.98
NM_031212	NON-CANCER				122	3807	Duplicate		5.6	0.114	397	1
NM_031409	NON-CANCER			1117	254		Duplicate				750	0.965152
NM_032387	NON-CANCER			1018	97		Singleton	0.24		0.099	702	0.969367
NM_032410	NON-CANCER			428	69	1168	Singleton	0.681159		0.388	636
NM_032588	NON-CANCER			147	104	3473	Singleton	0.286765	1.3	0.129	1037	0.991836
NM_032622	NON-CANCER						Singleton	0.128	18.2	0.189	686	0.979798
NM_032954	NON-CANCER			2770			Singleton	0.297872	9.8	0.182	460	0.938542
NM_033007	NON-CANCER			225	134		Singleton	0.385965		0.108	448	0.983374
NM_033011	NON-CANCER			1668	337		Duplicate	0.0298013		0.082	408	0.953566
NM_033274	CANCER			286		865	Duplicate	0.0562066		0.053	915
NM_033550	NON-CANCER			1238		7958	Duplicate	0.175439		0.117	481	0.878342
NM_052828	NON-CANCER			1403	109	2630	Singleton	0.551043	1		1390
NM_052854	NON-CANCER					7947	Singleton	0.666667	7.2	0.219	501	0.970027
NM_053056	NON-CANCER			1515		3754	Singleton	1.2069	8	0.084	632	0.964535
NM_080618	NON-CANCER			1159		3653	Singleton	1.11765	4.6	0.125	497	0.962338
NM_130440	NON-CANCER			1823	573		Duplicate	0.126984	7.8	0.123	1221	0.838486
NM_130855	NON-CANCER			1351	130		Singleton	0.351351	10.8	0.071	624	0.965586
NM_133478	CANCER						Duplicate	0.695925		0.121	904	0.971429
NM_133644	NON-CANCER			1668			Singleton		4.9		339	0.954476
NM_134265	CANCER			2157	86	4109	Singleton	0.138889	3.3	0.108	344
NM_134431	NON-CANCER			947	694		Singleton	0.255319		0.132	720	0.985625
NM_138814	CANCER				593	1894	Duplicate	0.0585887	33.2	0.128	1386
NM_139135	NON-CANCER			1054		7444	Duplicate	0.0915033	6.5	0.091	421	0.958391
NM_139166	NON-CANCER			1924	174	3157	Singleton	0.292553	7.25	0.05	601	0.964286
NM_139243	CANCER			226			Duplicate	0.0989011	2.3	0.119	674
NM_139312	NON-CANCER					654	Duplicate	0.129032		0.209	531	0.928325
NM_144660	CANCER					5390	Duplicate			0.145	1112
NM_144699	NON-CANCER			456	26	2648	Singleton	0.131148		0.124	477	0.97034
NM_144772	NON-CANCER			565	135	7192	Duplicate	0.141414		0.119	305	0.927597
NM_145170	NON-CANCER			1423	50	6407	Duplicate	0.0541872		0.093	304	0.960018
NM_145263	NON-CANCER			2732	942		Duplicate	0.0903226	10.8	0.1	432
NM_147204	NON-CANCER				309		Singleton	0.3125	5.2	0.09	638	0.953899
NM_147233	NON-CANCER						Duplicate	0.112903	10.3	0.033	628	0.954211
NM_147686	CANCER			2079	189		Singleton	0.319328	6.9	0.098	459	0.940869
NM_152280	NON-CANCER				443		Duplicate	1.71545			429	0.958333
NM_152372	NON-CANCER			1189	131	1215	Duplicate	0.418605	2.6	0.116	2662	0.980324
NM_152392	NON-CANCER			584		3206	Duplicate	0.162362		0.185	949	0.957838
NM_152570	CANCER			1787	129	4042	Singleton	0.189189		0.045	359	0.96487
NM_152597	NON-CANCER			1137	49	865	Singleton	0.130031		0.059	331	0.951461
NM_152620	NON-CANCER						Singleton	0.581921	27.6
NM_152869	NON-CANCER			1724			Duplicate	1.08333	10	0.118	2450
NM_153023	NON-CANCER			608			Singleton	0.407407	25.1		460	0.942141
NM_153221	CANCER			1681	301		Duplicate	0.203704	5.6	0.113	267	1
NM_153446	NON-CANCER			1027	21	6968	Singleton	0.0559701	1.3	0.114	710	0.877778
NM_153498	NON-CANCER			2412			Duplicate	0.0543478	6.5	0.126	343	0.994643
NM_153712	NON-CANCER			2212			Duplicate	0.205882		0.108	603	0.925434
NM_170697	CANCER			1192	198		Duplicate	0.545455	7.5	0.348	709	1
NM_170720	NON-CANCER			1238		601	Duplicate				685	0.96
NM_172349	NON-CANCER			345	317		Duplicate	0.227273	1.3	0.115	436
NM_173201	NON-CANCER			818	136		Singleton	0.154362	2.6	0.059	412	1
NM_173791	NON-CANCER				93		Duplicate	0.0818182	20.9	0.102	756	0.960648
NM_174934	CANCER			2660	163	3848	Duplicate	0.126362		0.123	386	0.964286
NM_175613	CANCER			1391			Duplicate	0.137097	7.5	0.153	843	1
NM_178509	NON-CANCER				202		Duplicate	0.321429			364	1
NM_178858	CANCER				442		Duplicate	0.653846		0.105	445	0.982132
NM_181471	NON-CANCER			283	1098	828	Duplicate	0.191489	1.3	0.117	433	0.97247
NM_181531	NON-CANCER						Singleton	0.0526316	7.2	0.26	637	0.955915
NM_182623	CANCER			909	1503	6443	Singleton	0.171429	2.6	0.116	327	1
NM_182734	NON-CANCER				327		Singleton	0.694444	15.6	0.095	654	1
NM_182852	NON-CANCER			1874			Duplicate	0.0608696	7.7	0.227	1024	1
NM_194313	CANCER				733		Duplicate		5.2	0.066	754	1
NM_197954	NON-CANCER			1086	205	3197	Duplicate	0.171687	3.9	0.119	2431	0.946429
NM_198396	NON-CANCER			503		6073	Singleton	0.353448	4.1	0.135	463	0.956216
NM_198447	CANCER			210	380		Duplicate	0.0633528	7.65	0.119	519	0.908399
NM_198890	NON-CANCER						Duplicate	0.178218	19.85		619	0.828571
NM_199044	NON-CANCER						Singleton			0.13	569	0.976923
NM_199165	NON-CANCER			782	60	968	Duplicate	0.469697	1.3	0.118	2361	0.991582
NM_201626	CANCER				1250		Duplicate			0.048	714	1
NM_201649	NON-CANCER			119	403	7494	Singleton	0.714286		0.117	521	1
NM_207034	NON-CANCER			155	240		Duplicate	0.70122	3.3	0.045	669	0.970588
NM_207197	NON-CANCER			473			Duplicate	0.0581395	3.6	0.108	321	0.875
NM_207518	NON-CANCER			790		1321	Singleton	0.136364	3	0.117	881
